# Supplementary material for: Face coverings increase apparent honesty and cooperativeness
Source: Sci Rep. 2023 Dec 15;13:22327. doi: 10.1038/s41598-023-49127-9 (PMC10724122; doi:10.1038/s41598-023-49127-9)
Supplement: Supplementary file 1 — Supplementary Information. [file 41598_2023_49127_MOESM1_ESM.xlsx]

## Sheet: Cooperativeness
PartID	PartSexOr	PartSex	PartAge	Condition	Prosociality_rating	FaceID	Attr_score	Contribution in PGG = "true" cooperativeness
5001	hetero	f	21	mask	64	1011	42	20
5001	hetero	f	21	mask	34	1016	24	2
5001	hetero	f	21	mask	90	1025	63	12
5001	hetero	f	21	mask	35	1028	38	8
5001	hetero	f	21	mask	65	1033	74	0
5001	hetero	f	21	mask	82	1043	86	9
5001	hetero	f	21	mask	44	1053	32	20
5001	hetero	f	21	mask	43	1054	44	0
5001	hetero	f	21	mask	73	1063	67	20
5001	hetero	f	21	mask	31	1073	59	10
5001	hetero	f	21	mask	70	1079	84	10
5001	hetero	f	21	mask	61	1080	73	20
5001	hetero	f	21	mask	85	1082	75	8
5001	hetero	f	21	mask	95	1091	37	20
5001	hetero	f	21	mask	87	1093	75	0
5001	hetero	f	21	mask	79	1107	33	0
5001	hetero	f	21	mask	85	1108	62	20
5001	hetero	f	21	mask	65	1132	72	0
5001	hetero	f	21	mask	71	1989	58	20
5001	hetero	f	21	mask	82	2040	67	0
5001	hetero	f	21	nomask	44	1011	44	20
5001	hetero	f	21	nomask	29	1016	30	2
5001	hetero	f	21	nomask	41	1025	84	12
5001	hetero	f	21	nomask	29	1028	40	8
5001	hetero	f	21	nomask	80	1033	75	0
5001	hetero	f	21	nomask	43	1043	56	9
5001	hetero	f	21	nomask	62	1053	36	20
5001	hetero	f	21	nomask	85	1054	59	0
5001	hetero	f	21	nomask	76	1063	40	20
5001	hetero	f	21	nomask	31	1073	36	10
5001	hetero	f	21	nomask	61	1079	79	10
5001	hetero	f	21	nomask	72	1080	74	20
5001	hetero	f	21	nomask	60	1082	63	8
5001	hetero	f	21	nomask	89	1091	62	20
5001	hetero	f	21	nomask	57	1093	45	0
5001	hetero	f	21	nomask	41	1107	40	0
5001	hetero	f	21	nomask	68	1108	43	20
5001	hetero	f	21	nomask	45	1132	60	0
5001	hetero	f	21	nomask	59	1989	64	20
5001	hetero	f	21	nomask	84	2040	74	0
5002	hetero	m	21	mask	45	1011	38	20
5002	hetero	m	21	mask	36	1016	26	2
5002	hetero	m	21	mask	45	1025	62	12
5002	hetero	m	21	mask	39	1028	41	8
5002	hetero	m	21	mask	68	1033	30	0
5002	hetero	m	21	mask	43	1043	53	9
5002	hetero	m	21	mask	78	1053	63	20
5002	hetero	m	21	mask	42	1054	42	0
5002	hetero	m	21	mask	83	1063	30	20
5002	hetero	m	21	mask	0	1073	12	10
5002	hetero	m	21	mask		1079	64	10
5002	hetero	m	21	mask	37	1080	76	20
5002	hetero	m	21	mask	61	1082	30	8
5002	hetero	m	21	mask	71	1091		20
5002	hetero	m	21	mask	40	1093	83	0
5002	hetero	m	21	mask	45	1107	24	0
5002	hetero	m	21	mask	28	1108	13	20
5002	hetero	m	21	mask	55	1132	43	0
5002	hetero	m	21	mask	43	1989	38	20
5002	hetero	m	21	mask	27	2040	21	0
5002	hetero	m	21	nomask	41	1011	0	20
5002	hetero	m	21	nomask	0	1016	5	2
5002	hetero	m	21	nomask	46	1025	59	12
5002	hetero	m	21	nomask	32	1028		8
5002	hetero	m	21	nomask	71	1033	66	0
5002	hetero	m	21	nomask	38	1043	23	9
5002	hetero	m	21	nomask	80	1053	61	20
5002	hetero	m	21	nomask	58	1054	0	0
5002	hetero	m	21	nomask	74	1063	61	20
5002	hetero	m	21	nomask	13	1073	0	10
5002	hetero	m	21	nomask	58	1079	66	10
5002	hetero	m	21	nomask	72	1080	79	20
5002	hetero	m	21	nomask	65	1082	18	8
5002	hetero	m	21	nomask	74	1091	31	20
5002	hetero	m	21	nomask	74	1093	68	0
5002	hetero	m	21	nomask	42	1107	28	0
5002	hetero	m	21	nomask	33	1108	32	20
5002	hetero	m	21	nomask	71	1132	42	0
5002	hetero	m	21	nomask	64	1989	61	20
5002	hetero	m	21	nomask	62	2040	7	0
5003	hetero	m	25	mask	75	1011	4	20
5003	hetero	m	25	mask	12	1016	9	2
5003	hetero	m	25	mask		1025	32	12
5003	hetero	m	25	mask	3	1028	0	8
5003	hetero	m	25	mask	13	1033	1	0
5003	hetero	m	25	mask	0	1043	66	9
5003	hetero	m	25	mask	0	1053	5	20
5003	hetero	m	25	mask	10	1054	6	0
5003	hetero	m	25	mask	16	1063	15	20
5003	hetero	m	25	mask	17	1073	12	10
5003	hetero	m	25	mask	58	1079	3	10
5003	hetero	m	25	mask	16	1080	14	20
5003	hetero	m	25	mask	28	1082	0	8
5003	hetero	m	25	mask	15	1091	0	20
5003	hetero	m	25	mask	17	1093	36	0
5003	hetero	m	25	mask	0	1107	0	0
5003	hetero	m	25	mask	60	1108	31	20
5003	hetero	m	25	mask	10	1132	2	0
5003	hetero	m	25	mask	23	1989	10	20
5003	hetero	m	25	mask	59	2040	58	0
5003	hetero	m	25	nomask	14	1011	0	20
5003	hetero	m	25	nomask	11	1016	0	2
5003	hetero	m	25	nomask	6	1025	36	12
5003	hetero	m	25	nomask	0	1028	0	8
5003	hetero	m	25	nomask	79	1033	41	0
5003	hetero	m	25	nomask	23	1043	41	9
5003	hetero	m	25	nomask	5	1053	1	20
5003	hetero	m	25	nomask	8	1054	0	0
5003	hetero	m	25	nomask	11	1063	39	20
5003	hetero	m	25	nomask	6	1073	0	10
5003	hetero	m	25	nomask	18	1079	31	10
5003	hetero	m	25	nomask	21	1080	19	20
5003	hetero	m	25	nomask	12	1082	17	8
5003	hetero	m	25	nomask	14	1091	16	20
5003	hetero	m	25	nomask	2	1093	5	0
5003	hetero	m	25	nomask	8	1107	0	0
5003	hetero	m	25	nomask	67	1108	46	20
5003	hetero	m	25	nomask	11	1132	27	0
5003	hetero	m	25	nomask	63	1989	34	20
5003	hetero	m	25	nomask	16	2040	6	0
5004	hetero	f	22	mask	57	1011	53	20
5004	hetero	f	22	mask	15	1016	5	2
5004	hetero	f	22	mask	45	1025	55	12
5004	hetero	f	22	mask	58	1028	30	8
5004	hetero	f	22	mask	23	1033	53	0
5004	hetero	f	22	mask	44	1043	62	9
5004	hetero	f	22	mask	63	1053	46	20
5004	hetero	f	22	mask	78	1054	25	0
5004	hetero	f	22	mask	70	1063	66	20
5004	hetero	f	22	mask	56	1073	42	10
5004	hetero	f	22	mask	54	1079	71	10
5004	hetero	f	22	mask		1080	90	20
5004	hetero	f	22	mask	55	1082	64	8
5004	hetero	f	22	mask	61	1091	18	20
5004	hetero	f	22	mask	55	1093	48	0
5004	hetero	f	22	mask	48	1107	42	0
5004	hetero	f	22	mask	44	1108	58	20
5004	hetero	f	22	mask	57	1132	51	0
5004	hetero	f	22	mask	35	1989	28	20
5004	hetero	f	22	mask	44	2040	22	0
5004	hetero	f	22	nomask	32	1011	42	20
5004	hetero	f	22	nomask	14	1016	5	2
5004	hetero	f	22	nomask	43	1025	55	12
5004	hetero	f	22	nomask	43	1028	35	8
5004	hetero	f	22	nomask	53	1033	70	0
5004	hetero	f	22	nomask	27	1043	62	9
5004	hetero	f	22	nomask	54	1053	31	20
5004	hetero	f	22	nomask	50	1054	25	0
5004	hetero	f	22	nomask	45	1063	75	20
5004	hetero	f	22	nomask	36	1073	44	10
5004	hetero	f	22	nomask	54	1079	76	10
5004	hetero	f	22	nomask	54	1080	88	20
5004	hetero	f	22	nomask	46	1082	55	8
5004	hetero	f	22	nomask	60	1091	25	20
5004	hetero	f	22	nomask	54	1093	59	0
5004	hetero	f	22	nomask	64	1107	41	0
5004	hetero	f	22	nomask	43	1108	43	20
5004	hetero	f	22	nomask	55	1132	60	0
5004	hetero	f	22	nomask	41	1989	23	20
5004	hetero	f	22	nomask	21	2040	58	0
5005	hetero	f	20	mask	95	1011	66	20
5005	hetero	f	20	mask	26	1016	30	2
5005	hetero	f	20	mask	26	1025	43	12
5005	hetero	f	20	mask	43	1028	36	8
5005	hetero	f	20	mask	84	1033	73	0
5005	hetero	f	20	mask	43	1043	35	9
5005	hetero	f	20	mask	45	1053	38	20
5005	hetero	f	20	mask	33	1054	55	0
5005	hetero	f	20	mask	59	1063	42	20
5005	hetero	f	20	mask	97	1073	67	10
5005	hetero	f	20	mask	61	1079	71	10
5005	hetero	f	20	mask	28	1080	70	20
5005	hetero	f	20	mask	69	1082	76	8
5005	hetero	f	20	mask	76	1091	82	20
5005	hetero	f	20	mask	44	1093	43	0
5005	hetero	f	20	mask	60	1107	60	0
5005	hetero	f	20	mask	75	1108	76	20
5005	hetero	f	20	mask	68	1132	79	0
5005	hetero	f	20	mask	74	1989	66	20
5005	hetero	f	20	mask	67	2040	72	0
5005	hetero	f	20	nomask	21	1011	62	20
5005	hetero	f	20	nomask	33	1016	28	2
5005	hetero	f	20	nomask	18	1025	42	12
5005	hetero	f	20	nomask	41	1028	29	8
5005	hetero	f	20	nomask	75	1033	67	0
5005	hetero	f	20	nomask	24	1043	32	9
5005	hetero	f	20	nomask	72	1053	67	20
5005	hetero	f	20	nomask	38	1054	37	0
5005	hetero	f	20	nomask	32	1063	44	20
5005	hetero	f	20	nomask	60	1073	56	10
5005	hetero	f	20	nomask	37	1079	82	10
5005	hetero	f	20	nomask	38	1080	61	20
5005	hetero	f	20	nomask	59	1082	40	8
5005	hetero	f	20	nomask	87	1091	81	20
5005	hetero	f	20	nomask	45	1093	69	0
5005	hetero	f	20	nomask	36	1107	38	0
5005	hetero	f	20	nomask	45	1108	70	20
5005	hetero	f	20	nomask	39	1132	80	0
5005	hetero	f	20	nomask	82	1989	77	20
5005	hetero	f	20	nomask	63	2040	81	0
5006	hetero	f	22	mask	100	1011	0	20
5006	hetero	f	22	mask	0	1016	0	2
5006	hetero	f	22	mask	100	1025	0	12
5006	hetero	f	22	mask	66	1028	0	8
5006	hetero	f	22	mask	78	1033	24	0
5006	hetero	f	22	mask	100	1043	35	9
5006	hetero	f	22	mask	79	1053	0	20
5006	hetero	f	22	mask	26	1054	0	0
5006	hetero	f	22	mask	30	1063	0	20
5006	hetero	f	22	mask	100	1073	0	10
5006	hetero	f	22	mask	85	1079	76	10
5006	hetero	f	22	mask	100	1080	89	20
5006	hetero	f	22	mask	100	1082	0	8
5006	hetero	f	22	mask	100	1091	0	20
5006	hetero	f	22	mask	22	1093	30	0
5006	hetero	f	22	mask	71	1107	0	0
5006	hetero	f	22	mask	51	1108	17	20
5006	hetero	f	22	mask	70	1132	0	0
5006	hetero	f	22	mask	23	1989	0	20
5006	hetero	f	22	mask	66	2040	0	0
5006	hetero	f	22	nomask	29	1011	0	20
5006	hetero	f	22	nomask	15	1016	0	2
5006	hetero	f	22	nomask	10	1025	0	12
5006	hetero	f	22	nomask	82	1028	0	8
5006	hetero	f	22	nomask	28	1033	0	0
5006	hetero	f	22	nomask	32	1043	1	9
5006	hetero	f	22	nomask	95	1053	0	20
5006	hetero	f	22	nomask	19	1054	0	0
5006	hetero	f	22	nomask	20	1063	0	20
5006	hetero	f	22	nomask	21	1073	0	10
5006	hetero	f	22	nomask	56	1079	36	10
5006	hetero	f	22	nomask	100	1080	76	20
5006	hetero	f	22	nomask	28	1082	0	8
5006	hetero	f	22	nomask	80	1091	0	20
5006	hetero	f	22	nomask	9	1093	0	0
5006	hetero	f	22	nomask	83	1107	0	0
5006	hetero	f	22	nomask	12	1108	32	20
5006	hetero	f	22	nomask	63	1132	0	0
5006	hetero	f	22	nomask	71	1989	0	20
5006	hetero	f	22	nomask	28	2040	14	0
5007	hetero	f	21	mask	96	1011	34	20
5007	hetero	f	21	mask	9	1016	2	2
5007	hetero	f	21	mask	60	1025	23	12
5007	hetero	f	21	mask	26	1028	24	8
5007	hetero	f	21	mask	38	1033	32	0
5007	hetero	f	21	mask	33	1043	52	9
5007	hetero	f	21	mask	30	1053	0	20
5007	hetero	f	21	mask	60	1054	25	0
5007	hetero	f	21	mask	55	1063	38	20
5007	hetero	f	21	mask	84	1073	12	10
5007	hetero	f	21	mask	65	1079	60	10
5007	hetero	f	21	mask	5	1080	0	20
5007	hetero	f	21	mask	59	1082	19	8
5007	hetero	f	21	mask	93	1091	33	20
5007	hetero	f	21	mask	38	1093	41	0
5007	hetero	f	21	mask	81	1107	10	0
5007	hetero	f	21	mask	31	1108	23	20
5007	hetero	f	21	mask	56	1132	25	0
5007	hetero	f	21	mask	80	1989	37	20
5007	hetero	f	21	mask	41	2040	25	0
5007	hetero	f	21	nomask	36	1011	26	20
5007	hetero	f	21	nomask	24	1016	6	2
5007	hetero	f	21	nomask	18	1025	39	12
5007	hetero	f	21	nomask	42	1028	6	8
5007	hetero	f	21	nomask	33	1033	27	0
5007	hetero	f	21	nomask	42	1043	35	9
5007	hetero	f	21	nomask	11	1053	0	20
5007	hetero	f	21	nomask		1054	30	0
5007	hetero	f	21	nomask	31	1063	30	20
5007	hetero	f	21	nomask	38	1073	12	10
5007	hetero	f	21	nomask	50	1079	58	10
5007	hetero	f	21	nomask	10	1080	6	20
5007	hetero	f	21	nomask	51	1082	10	8
5007	hetero	f	21	nomask	81	1091	9	20
5007	hetero	f	21	nomask	78	1093	50	0
5007	hetero	f	21	nomask	75	1107	30	0
5007	hetero	f	21	nomask	28	1108	37	20
5007	hetero	f	21	nomask	65	1132	24	0
5007	hetero	f	21	nomask	37	1989	43	20
5007	hetero	f	21	nomask	78	2040	47	0
5008	hetero	f	31	mask	58	1011	58	20
5008	hetero	f	31	mask	40	1016	13	2
5008	hetero	f	31	mask	57	1025	53	12
5008	hetero	f	31	mask	62	1028	57	8
5008	hetero	f	31	mask	61	1033	64	0
5008	hetero	f	31	mask	57	1043	56	9
5008	hetero	f	31	mask	39	1053	46	20
5008	hetero	f	31	mask	43	1054	21	0
5008	hetero	f	31	mask	38	1063	39	20
5008	hetero	f	31	mask	40	1073	41	10
5008	hetero	f	31	mask	44	1079	57	10
5008	hetero	f	31	mask	54	1080	79	20
5008	hetero	f	31	mask	43	1082	42	8
5008	hetero	f	31	mask	31	1091	25	20
5008	hetero	f	31	mask	60	1093	59	0
5008	hetero	f	31	mask	59	1107	60	0
5008	hetero	f	31	mask	64	1108	57	20
5008	hetero	f	31	mask	59	1132	45	0
5008	hetero	f	31	mask	63	1989	61	20
5008	hetero	f	31	mask	60	2040	61	0
5008	hetero	f	31	nomask	58	1011	43	20
5008	hetero	f	31	nomask	33	1016	14	2
5008	hetero	f	31	nomask	40	1025	26	12
5008	hetero	f	31	nomask	38	1028	22	8
5008	hetero	f	31	nomask	42	1033	62	0
5008	hetero	f	31	nomask	39	1043	43	9
5008	hetero	f	31	nomask	61	1053	36	20
5008	hetero	f	31	nomask	42	1054	23	0
5008	hetero	f	31	nomask	38	1063	55	20
5008	hetero	f	31	nomask	34	1073	46	10
5008	hetero	f	31	nomask	61	1079	54	10
5008	hetero	f	31	nomask	58	1080	91	20
5008	hetero	f	31	nomask	45	1082	40	8
5008	hetero	f	31	nomask	37	1091	36	20
5008	hetero	f	31	nomask	76	1093	70	0
5008	hetero	f	31	nomask	55	1107	43	0
5008	hetero	f	31	nomask	61	1108	61	20
5008	hetero	f	31	nomask	58	1132		0
5008	hetero	f	31	nomask	62	1989	63	20
5008	hetero	f	31	nomask	58	2040	44	0
5009	hetero	f	28	mask	56	1011	46	20
5009	hetero	f	28	mask	40	1016	34	2
5009	hetero	f	28	mask	46	1025	82	12
5009	hetero	f	28	mask	31	1028	57	8
5009	hetero	f	28	mask	62	1033	65	0
5009	hetero	f	28	mask	45	1043	70	9
5009	hetero	f	28	mask	35	1053	71	20
5009	hetero	f	28	mask	39	1054	28	0
5009	hetero	f	28	mask	75	1063	82	20
5009	hetero	f	28	mask	64	1073	54	10
5009	hetero	f	28	mask	60	1079	70	10
5009	hetero	f	28	mask	43	1080	79	20
5009	hetero	f	28	mask	47	1082	53	8
5009	hetero	f	28	mask	33	1091	29	20
5009	hetero	f	28	mask	39	1093	68	0
5009	hetero	f	28	mask	58	1107	64	0
5009	hetero	f	28	mask	63	1108	42	20
5009	hetero	f	28	mask	58	1132	71	0
5009	hetero	f	28	mask	69	1989	80	20
5009	hetero	f	28	mask	33	2040	58	0
5009	hetero	f	28	nomask	32	1011	53	20
5009	hetero	f	28	nomask	29	1016	34	2
5009	hetero	f	28	nomask	38	1025	87	12
5009	hetero	f	28	nomask	33	1028	17	8
5009	hetero	f	28	nomask	40	1033	76	0
5009	hetero	f	28	nomask	44	1043	78	9
5009	hetero	f	28	nomask	43	1053	76	20
5009	hetero	f	28	nomask	64	1054	21	0
5009	hetero	f	28	nomask	62	1063	75	20
5009	hetero	f	28	nomask	56	1073	57	10
5009	hetero	f	28	nomask	55	1079	68	10
5009	hetero	f	28	nomask	42	1080	80	20
5009	hetero	f	28	nomask	44	1082	69	8
5009	hetero	f	28	nomask	37	1091	18	20
5009	hetero	f	28	nomask	18	1093	57	0
5009	hetero	f	28	nomask	57	1107	77	0
5009	hetero	f	28	nomask	64	1108	30	20
5009	hetero	f	28	nomask	59	1132	59	0
5009	hetero	f	28	nomask	38	1989	81	20
5009	hetero	f	28	nomask	36	2040	75	0
5010	hetero	f	25	mask	60	1011	41	20
5010	hetero	f	25	mask	0	1016	19	2
5010	hetero	f	25	mask		1025		12
5010	hetero	f	25	mask	31	1028	43	8
5010	hetero	f	25	mask	71	1033	54	0
5010	hetero	f	25	mask	59	1043	51	9
5010	hetero	f	25	mask	58	1053	50	20
5010	hetero	f	25	mask	49	1054	33	0
5010	hetero	f	25	mask	60	1063	42	20
5010	hetero	f	25	mask	59	1073	50	10
5010	hetero	f	25	mask	46	1079	71	10
5010	hetero	f	25	mask	36	1080	44	20
5010	hetero	f	25	mask		1082		8
5010	hetero	f	25	mask	68	1091	45	20
5010	hetero	f	25	mask		1093	48	0
5010	hetero	f	25	mask	18	1107	47	0
5010	hetero	f	25	mask		1108	58	20
5010	hetero	f	25	mask	57	1132	42	0
5010	hetero	f	25	mask	54	1989		20
5010	hetero	f	25	mask	35	2040	60	0
5010	hetero	f	25	nomask	34	1011	35	20
5010	hetero	f	25	nomask	22	1016	11	2
5010	hetero	f	25	nomask	29	1025	42	12
5010	hetero	f	25	nomask	37	1028	23	8
5010	hetero	f	25	nomask		1033	46	0
5010	hetero	f	25	nomask	17	1043	43	9
5010	hetero	f	25	nomask	56	1053	44	20
5010	hetero	f	25	nomask	55	1054	26	0
5010	hetero	f	25	nomask		1063	53	20
5010	hetero	f	25	nomask	36	1073	57	10
5010	hetero	f	25	nomask	40	1079	62	10
5010	hetero	f	25	nomask	31	1080	68	20
5010	hetero	f	25	nomask	4	1082	44	8
5010	hetero	f	25	nomask	72	1091	34	20
5010	hetero	f	25	nomask	39	1093		0
5010	hetero	f	25	nomask	62	1107	40	0
5010	hetero	f	25	nomask	39	1108	50	20
5010	hetero	f	25	nomask	58	1132	46	0
5010	hetero	f	25	nomask	73	1989	58	20
5010	hetero	f	25	nomask	45	2040	69	0
5011	hetero	f	25	mask	58	1011	43	20
5011	hetero	f	25	mask	28	1016	29	2
5011	hetero	f	25	mask	56	1025	62	12
5011	hetero	f	25	mask	58	1028	58	8
5011	hetero	f	25	mask	65	1033	58	0
5011	hetero	f	25	mask	60	1043	59	9
5011	hetero	f	25	mask	58	1053	60	20
5011	hetero	f	25	mask	38	1054	47	0
5011	hetero	f	25	mask	41	1063	31	20
5011	hetero	f	25	mask	82	1073	42	10
5011	hetero	f	25	mask	68	1079	75	10
5011	hetero	f	25	mask	57	1080	46	20
5011	hetero	f	25	mask	62	1082	58	8
5011	hetero	f	25	mask	59	1091	58	20
5011	hetero	f	25	mask	76	1093	69	0
5011	hetero	f	25	mask	64	1107	39	0
5011	hetero	f	25	mask	70	1108	62	20
5011	hetero	f	25	mask	77	1132	45	0
5011	hetero	f	25	mask	64	1989	58	20
5011	hetero	f	25	mask	59	2040	61	0
5011	hetero	f	25	nomask	34	1011	37	20
5011	hetero	f	25	nomask	44	1016	17	2
5011	hetero	f	25	nomask	46	1025	28	12
5011	hetero	f	25	nomask	44	1028	13	8
5011	hetero	f	25	nomask	67	1033	54	0
5011	hetero	f	25	nomask	53	1043	43	9
5011	hetero	f	25	nomask	47	1053	46	20
5011	hetero	f	25	nomask	43	1054	45	0
5011	hetero	f	25	nomask	47	1063	27	20
5011	hetero	f	25	nomask	67	1073	29	10
5011	hetero	f	25	nomask	57	1079	38	10
5011	hetero	f	25	nomask	60	1080	37	20
5011	hetero	f	25	nomask	58	1082	37	8
5011	hetero	f	25	nomask	65	1091	36	20
5011	hetero	f	25	nomask	57	1093	57	0
5011	hetero	f	25	nomask	57	1107	30	0
5011	hetero	f	25	nomask	45	1108	42	20
5011	hetero	f	25	nomask	73	1132	41	0
5011	hetero	f	25	nomask	63	1989	44	20
5011	hetero	f	25	nomask	57	2040	45	0
5012	hetero	f	23	mask	75	1011	67	20
5012	hetero	f	23	mask	88	1016	76	2
5012	hetero	f	23	mask	43	1025	78	12
5012	hetero	f	23	mask	61	1028	67	8
5012	hetero	f	23	mask	74	1033	70	0
5012	hetero	f	23	mask	57	1043	79	9
5012	hetero	f	23	mask	88	1053	42	20
5012	hetero	f	23	mask	86	1054	71	0
5012	hetero	f	23	mask	50	1063	79	20
5012	hetero	f	23	mask	92	1073	63	10
5012	hetero	f	23	mask	79	1079	81	10
5012	hetero	f	23	mask	31	1080	92	20
5012	hetero	f	23	mask	80	1082	61	8
5012	hetero	f	23	mask	91	1091	39	20
5012	hetero	f	23	mask	39	1093	71	0
5012	hetero	f	23	mask	66	1107	56	0
5012	hetero	f	23	mask	79	1108	83	20
5012	hetero	f	23	mask	59	1132	73	0
5012	hetero	f	23	mask	23	1989	38	20
5012	hetero	f	23	mask	65	2040	63	0
5012	hetero	f	23	nomask	18	1011	30	20
5012	hetero	f	23	nomask	69	1016	44	2
5012	hetero	f	23	nomask	27	1025	38	12
5012	hetero	f	23	nomask	37	1028	71	8
5012	hetero	f	23	nomask	90	1033	71	0
5012	hetero	f	23	nomask	56	1043	72	9
5012	hetero	f	23	nomask		1053	63	20
5012	hetero	f	23	nomask	84	1054	39	0
5012	hetero	f	23	nomask	42	1063	63	20
5012	hetero	f	23	nomask	22	1073	36	10
5012	hetero	f	23	nomask	36	1079	67	10
5012	hetero	f	23	nomask	64	1080	91	20
5012	hetero	f	23	nomask	15	1082	21	8
5012	hetero	f	23	nomask	35	1091	37	20
5012	hetero	f	23	nomask	34	1093	38	0
5012	hetero	f	23	nomask	29	1107	76	0
5012	hetero	f	23	nomask	35	1108	74	20
5012	hetero	f	23	nomask	36	1132	64	0
5012	hetero	f	23	nomask	34	1989	19	20
5012	hetero	f	23	nomask	33	2040	70	0
5013	hetero	m	25	mask	43	1011	8	20
5013	hetero	m	25	mask	40	1016	25	2
5013	hetero	m	25	mask	77	1025	66	12
5013	hetero	m	25	mask	73	1028	40	8
5013	hetero	m	25	mask	63	1033	14	0
5013	hetero	m	25	mask	96	1043	9	9
5013	hetero	m	25	mask	81	1053	29	20
5013	hetero	m	25	mask	60	1054	6	0
5013	hetero	m	25	mask	82	1063	77	20
5013	hetero	m	25	mask	67	1073	27	10
5013	hetero	m	25	mask	92	1079	85	10
5013	hetero	m	25	mask	72	1080	60	20
5013	hetero	m	25	mask	62	1082	15	8
5013	hetero	m	25	mask	31	1091	0	20
5013	hetero	m	25	mask	32	1093	60	0
5013	hetero	m	25	mask	54	1107		0
5013	hetero	m	25	mask	69	1108	28	20
5013	hetero	m	25	mask	67	1132	61	0
5013	hetero	m	25	mask	22	1989	3	20
5013	hetero	m	25	mask	30	2040	21	0
5013	hetero	m	25	nomask	34	1011	8	20
5013	hetero	m	25	nomask	37	1016	62	2
5013	hetero	m	25	nomask	65	1025	39	12
5013	hetero	m	25	nomask	76	1028	2	8
5013	hetero	m	25	nomask	31	1033	7	0
5013	hetero	m	25	nomask	70	1043	77	9
5013	hetero	m	25	nomask	33	1053	14	20
5013	hetero	m	25	nomask	94	1054	9	0
5013	hetero	m	25	nomask	62	1063	78	20
5013	hetero	m	25	nomask	59	1073	14	10
5013	hetero	m	25	nomask	81	1079	78	10
5013	hetero	m	25	nomask	62	1080	77	20
5013	hetero	m	25	nomask	30	1082	0	8
5013	hetero	m	25	nomask	37	1091	2	20
5013	hetero	m	25	nomask	80	1093	64	0
5013	hetero	m	25	nomask	35	1107	0	0
5013	hetero	m	25	nomask	67	1108	39	20
5013	hetero	m	25	nomask	42	1132	11	0
5013	hetero	m	25	nomask	70	1989	32	20
5013	hetero	m	25	nomask	38	2040	72	0
5014	hetero	f	23	mask	93	1011	43	20
5014	hetero	f	23	mask	11	1016	39	2
5014	hetero	f	23	mask	53	1025	78	12
5014	hetero	f	23	mask	57	1028	27	8
5014	hetero	f	23	mask	93	1033	55	0
5014	hetero	f	23	mask	41	1043	45	9
5014	hetero	f	23	mask	41	1053	16	20
5014	hetero	f	23	mask	42	1054	31	0
5014	hetero	f	23	mask	72	1063	57	20
5014	hetero	f	23	mask	70	1073	27	10
5014	hetero	f	23	mask	64	1079	91	10
5014	hetero	f	23	mask	37	1080	9	20
5014	hetero	f	23	mask	70	1082	41	8
5014	hetero	f	23	mask	82	1091	14	20
5014	hetero	f	23	mask	58	1093	60	0
5014	hetero	f	23	mask	49	1107	7	0
5014	hetero	f	23	mask	59	1108	33	20
5014	hetero	f	23	mask	90	1132	47	0
5014	hetero	f	23	mask	64	1989	74	20
5014	hetero	f	23	mask	97	2040	52	0
5014	hetero	f	23	nomask	48	1011	6	20
5014	hetero	f	23	nomask	55	1016	12	2
5014	hetero	f	23	nomask	60	1025	93	12
5014	hetero	f	23	nomask	84	1028	21	8
5014	hetero	f	23	nomask	38	1033	63	0
5014	hetero	f	23	nomask	23	1043	58	9
5014	hetero	f	23	nomask	75	1053	8	20
5014	hetero	f	23	nomask	80	1054	19	0
5014	hetero	f	23	nomask	71	1063	56	20
5014	hetero	f	23	nomask	63	1073	24	10
5014	hetero	f	23	nomask	62	1079	71	10
5014	hetero	f	23	nomask	45	1080	43	20
5014	hetero	f	23	nomask	49	1082	36	8
5014	hetero	f	23	nomask	40	1091	3	20
5014	hetero	f	23	nomask	40	1093	62	0
5014	hetero	f	23	nomask	42	1107	52	0
5014	hetero	f	23	nomask	22	1108	22	20
5014	hetero	f	23	nomask	60	1132	55	0
5014	hetero	f	23	nomask	77	1989	79	20
5014	hetero	f	23	nomask	60	2040	39	0
5015	hetero	f	19	mask	31	1011	41	20
5015	hetero	f	19	mask	0	1016	37	2
5015	hetero	f	19	mask	79	1025	51	12
5015	hetero	f	19	mask	63	1028	43	8
5015	hetero	f	19	mask	78	1033	34	0
5015	hetero	f	19	mask	97	1043	66	9
5015	hetero	f	19	mask	62	1053	34	20
5015	hetero	f	19	mask	7	1054	13	0
5015	hetero	f	19	mask	17	1063	58	20
5015	hetero	f	19	mask	35	1073	27	10
5015	hetero	f	19	mask	61	1079	65	10
5015	hetero	f	19	mask	27	1080	42	20
5015	hetero	f	19	mask	89	1082	58	8
5015	hetero	f	19	mask	80	1091	17	20
5015	hetero	f	19	mask	60	1093	46	0
5015	hetero	f	19	mask	68	1107	31	0
5015	hetero	f	19	mask	76	1108	77	20
5015	hetero	f	19	mask	73	1132	68	0
5015	hetero	f	19	mask	10	1989	57	20
5015	hetero	f	19	mask	66	2040	72	0
5015	hetero	f	19	nomask	34	1011	20	20
5015	hetero	f	19	nomask	0	1016	0	2
5015	hetero	f	19	nomask	50	1025		12
5015	hetero	f	19	nomask	69	1028	30	8
5015	hetero	f	19	nomask	86	1033	63	0
5015	hetero	f	19	nomask	42	1043	42	9
5015	hetero	f	19	nomask	44	1053	29	20
5015	hetero	f	19	nomask	12	1054	0	0
5015	hetero	f	19	nomask	76	1063	45	20
5015	hetero	f	19	nomask	69	1073	43	10
5015	hetero	f	19	nomask	37	1079	56	10
5015	hetero	f	19	nomask	11	1080	57	20
5015	hetero	f	19	nomask	28	1082		8
5015	hetero	f	19	nomask	41	1091	37	20
5015	hetero	f	19	nomask	65	1093	46	0
5015	hetero	f	19	nomask	81	1107	50	0
5015	hetero	f	19	nomask	64	1108	67	20
5015	hetero	f	19	nomask		1132	67	0
5015	hetero	f	19	nomask	58	1989	40	20
5015	hetero	f	19	nomask	59	2040	56	0
5016	bi	f	25	mask	84	1011	60	20
5016	bi	f	25	mask	24	1016	40	2
5016	bi	f	25	mask	59	1025	58	12
5016	bi	f	25	mask	63	1028	44	8
5016	bi	f	25	mask	72	1033	63	0
5016	bi	f	25	mask	18	1043	61	9
5016	bi	f	25	mask	92	1053	48	20
5016	bi	f	25	mask	25	1054	44	0
5016	bi	f	25	mask	65	1063	60	20
5016	bi	f	25	mask	74	1073	56	10
5016	bi	f	25	mask	64	1079	58	10
5016	bi	f	25	mask	37	1080	67	20
5016	bi	f	25	mask	55	1082	53	8
5016	bi	f	25	mask	72	1091	42	20
5016	bi	f	25	mask	45	1093	52	0
5016	bi	f	25	mask	64	1107	58	0
5016	bi	f	25	mask	68	1108	58	20
5016	bi	f	25	mask	61	1132	61	0
5016	bi	f	25	mask	60	1989	54	20
5016	bi	f	25	mask	51	2040	58	0
5016	bi	f	25	nomask	22	1011	45	20
5016	bi	f	25	nomask	40	1016	45	2
5016	bi	f	25	nomask	39	1025	54	12
5016	bi	f	25	nomask	25	1028	43	8
5016	bi	f	25	nomask	67	1033	55	0
5016	bi	f	25	nomask	29	1043	48	9
5016	bi	f	25	nomask	73	1053	38	20
5016	bi	f	25	nomask	6	1054	36	0
5016	bi	f	25	nomask	31	1063	67	20
5016	bi	f	25	nomask	36	1073	42	10
5016	bi	f	25	nomask	60	1079	61	10
5016	bi	f	25	nomask	34	1080	60	20
5016	bi	f	25	nomask	30	1082	45	8
5016	bi	f	25	nomask	35	1091	46	20
5016	bi	f	25	nomask	31	1093	55	0
5016	bi	f	25	nomask	35	1107	50	0
5016	bi	f	25	nomask	27	1108	46	20
5016	bi	f	25	nomask	58	1132	61	0
5016	bi	f	25	nomask	51	1989	51	20
5016	bi	f	25	nomask	36	2040	49	0
5017	hetero	f	19	mask	28	1011	49	20
5017	hetero	f	19	mask	0	1016	0	2
5017	hetero	f	19	mask	74	1025	39	12
5017	hetero	f	19	mask	9	1028	49	8
5017	hetero	f	19	mask	24	1033	63	0
5017	hetero	f	19	mask	26	1043	36	9
5017	hetero	f	19	mask	59	1053	61	20
5017	hetero	f	19	mask	24	1054	29	0
5017	hetero	f	19	mask	68	1063	14	20
5017	hetero	f	19	mask	85	1073	62	10
5017	hetero	f	19	mask	62	1079	74	10
5017	hetero	f	19	mask	25	1080	26	20
5017	hetero	f	19	mask	66	1082	36	8
5017	hetero	f	19	mask	74	1091	61	20
5017	hetero	f	19	mask	32	1093	34	0
5017	hetero	f	19	mask	24	1107	10	0
5017	hetero	f	19	mask	72	1108	55	20
5017	hetero	f	19	mask	30	1132	22	0
5017	hetero	f	19	mask	26	1989	32	20
5017	hetero	f	19	mask	24	2040	32	0
5017	hetero	f	19	nomask	27	1011	34	20
5017	hetero	f	19	nomask	0	1016	0	2
5017	hetero	f	19	nomask	33	1025	40	12
5017	hetero	f	19	nomask	27	1028	52	8
5017	hetero	f	19	nomask	60	1033	55	0
5017	hetero	f	19	nomask	39	1043	71	9
5017	hetero	f	19	nomask	69	1053	59	20
5017	hetero	f	19	nomask	40	1054	53	0
5017	hetero	f	19	nomask	28	1063	17	20
5017	hetero	f	19	nomask	66	1073	71	10
5017	hetero	f	19	nomask	70	1079	65	10
5017	hetero	f	19	nomask	60	1080	66	20
5017	hetero	f	19	nomask	26	1082	49	8
5017	hetero	f	19	nomask	81	1091	36	20
5017	hetero	f	19	nomask	25	1093	37	0
5017	hetero	f	19	nomask	23	1107	35	0
5017	hetero	f	19	nomask	35	1108	62	20
5017	hetero	f	19	nomask	70	1132	52	0
5017	hetero	f	19	nomask	60	1989	39	20
5017	hetero	f	19	nomask	63	2040	59	0
5018	hetero	f	24	mask	65	1011	57	20
5018	hetero	f	24	mask	8	1016	4	2
5018	hetero	f	24	mask	30	1025	74	12
5018	hetero	f	24	mask	36	1028	60	8
5018	hetero	f	24	mask	62	1033	16	0
5018	hetero	f	24	mask	56	1043	64	9
5018	hetero	f	24	mask	47	1053	0	20
5018	hetero	f	24	mask	58	1054	57	0
5018	hetero	f	24	mask	20	1063	66	20
5018	hetero	f	24	mask	39	1073	0	10
5018	hetero	f	24	mask	53	1079	98	10
5018	hetero	f	24	mask	20	1080	57	20
5018	hetero	f	24	mask	52	1082	64	8
5018	hetero	f	24	mask	75	1091	0	20
5018	hetero	f	24	mask	38	1093	29	0
5018	hetero	f	24	mask	59	1107	0	0
5018	hetero	f	24	mask	56	1108	0	20
5018	hetero	f	24	mask	36	1132	47	0
5018	hetero	f	24	mask	55	1989	56	20
5018	hetero	f	24	mask	51	2040	16	0
5018	hetero	f	24	nomask	11	1011	3	20
5018	hetero	f	24	nomask	40	1016	0	2
5018	hetero	f	24	nomask	27	1025	55	12
5018	hetero	f	24	nomask	42	1028	0	8
5018	hetero	f	24	nomask	45	1033	14	0
5018	hetero	f	24	nomask	50	1043	56	9
5018	hetero	f	24	nomask	46	1053	12	20
5018	hetero	f	24	nomask	42	1054	27	0
5018	hetero	f	24	nomask	27	1063	26	20
5018	hetero	f	24	nomask	19	1073	0	10
5018	hetero	f	24	nomask	53	1079	78	10
5018	hetero	f	24	nomask	22	1080	57	20
5018	hetero	f	24	nomask	32	1082	28	8
5018	hetero	f	24	nomask	30	1091	0	20
5018	hetero	f	24	nomask	24	1093	42	0
5018	hetero	f	24	nomask	43	1107	0	0
5018	hetero	f	24	nomask	54	1108	60	20
5018	hetero	f	24	nomask	18	1132	28	0
5018	hetero	f	24	nomask	53	1989	54	20
5018	hetero	f	24	nomask	43	2040	34	0
5019	hetero	f	21	mask	52	1011	31	20
5019	hetero	f	21	mask	61	1016	35	2
5019	hetero	f	21	mask	65	1025	38	12
5019	hetero	f	21	mask	34	1028	32	8
5019	hetero	f	21	mask	34	1033	58	0
5019	hetero	f	21	mask	25	1043	36	9
5019	hetero	f	21	mask	23	1053	24	20
5019	hetero	f	21	mask	74	1054	58	0
5019	hetero	f	21	mask	41	1063	42	20
5019	hetero	f	21	mask	38	1073	35	10
5019	hetero	f	21	mask	22	1079	38	10
5019	hetero	f	21	mask	22	1080	8	20
5019	hetero	f	21	mask	67	1082	23	8
5019	hetero	f	21	mask	62	1091	39	20
5019	hetero	f	21	mask	74	1093	26	0
5019	hetero	f	21	mask	78	1107	21	0
5019	hetero	f	21	mask	78	1108	54	20
5019	hetero	f	21	mask	35	1132	43	0
5019	hetero	f	21	mask	80	1989	61	20
5019	hetero	f	21	mask	87	2040	61	0
5019	hetero	f	21	nomask	25	1011	29	20
5019	hetero	f	21	nomask	41	1016	37	2
5019	hetero	f	21	nomask	41	1025	35	12
5019	hetero	f	21	nomask	42	1028	23	8
5019	hetero	f	21	nomask	84	1033	59	0
5019	hetero	f	21	nomask	29	1043	3	9
5019	hetero	f	21	nomask	21	1053	31	20
5019	hetero	f	21	nomask	71	1054	63	0
5019	hetero	f	21	nomask	18	1063	29	20
5019	hetero	f	21	nomask	26	1073	22	10
5019	hetero	f	21	nomask	25	1079	19	10
5019	hetero	f	21	nomask	7	1080	12	20
5019	hetero	f	21	nomask	61	1082	59	8
5019	hetero	f	21	nomask	65	1091	19	20
5019	hetero	f	21	nomask	30	1093	18	0
5019	hetero	f	21	nomask	55	1107	37	0
5019	hetero	f	21	nomask	60	1108	35	20
5019	hetero	f	21	nomask	63	1132	44	0
5019	hetero	f	21	nomask	58	1989	57	20
5019	hetero	f	21	nomask	84	2040	68	0
5020	hetero	f	24	mask	58	1011	52	20
5020	hetero	f	24	mask	0	1016	0	2
5020	hetero	f	24	mask	62	1025	46	12
5020	hetero	f	24	mask	41	1028	44	8
5020	hetero	f	24	mask	31	1033	58	0
5020	hetero	f	24	mask	62	1043	55	9
5020	hetero	f	24	mask	62	1053	23	20
5020	hetero	f	24	mask	56	1054	26	0
5020	hetero	f	24	mask	16	1063	53	20
5020	hetero	f	24	mask	29	1073	42	10
5020	hetero	f	24	mask	43	1079	67	10
5020	hetero	f	24	mask	26	1080	58	20
5020	hetero	f	24	mask	32	1082	58	8
5020	hetero	f	24	mask	77	1091	54	20
5020	hetero	f	24	mask	40	1093	56	0
5020	hetero	f	24	mask	24	1107	36	0
5020	hetero	f	24	mask	66	1108	55	20
5020	hetero	f	24	mask	60	1132	42	0
5020	hetero	f	24	mask	55	1989	37	20
5020	hetero	f	24	mask	39	2040	56	0
5020	hetero	f	24	nomask	19	1011	37	20
5020	hetero	f	24	nomask	0	1016	0	2
5020	hetero	f	24	nomask	32	1025	53	12
5020	hetero	f	24	nomask	29	1028	0	8
5020	hetero	f	24	nomask	70	1033	79	0
5020	hetero	f	24	nomask	36	1043	55	9
5020	hetero	f	24	nomask	23	1053	31	20
5020	hetero	f	24	nomask	29	1054	25	0
5020	hetero	f	24	nomask	25	1063	62	20
5020	hetero	f	24	nomask	58	1073	29	10
5020	hetero	f	24	nomask	25	1079	71	10
5020	hetero	f	24	nomask	12	1080	66	20
5020	hetero	f	24	nomask	38	1082	67	8
5020	hetero	f	24	nomask	35	1091	53	20
5020	hetero	f	24	nomask	62	1093	83	0
5020	hetero	f	24	nomask	24	1107	20	0
5020	hetero	f	24	nomask	59	1108	15	20
5020	hetero	f	24	nomask	34	1132	46	0
5020	hetero	f	24	nomask	24	1989	56	20
5020	hetero	f	24	nomask	61	2040	44	0
5021	bi	f	28	mask	33	1011	35	20
5021	bi	f	28	mask	23	1016	42	2
5021	bi	f	28	mask	77	1025	91	12
5021	bi	f	28	mask	58	1028	70	8
5021	bi	f	28	mask	76	1033	59	0
5021	bi	f	28	mask	50	1043	82	9
5021	bi	f	28	mask	55	1053	47	20
5021	bi	f	28	mask	79	1054	78	0
5021	bi	f	28	mask	83	1063	89	20
5021	bi	f	28	mask	95	1073	88	10
5021	bi	f	28	mask	90	1079	100	10
5021	bi	f	28	mask	50	1080	33	20
5021	bi	f	28	mask	58	1082	45	8
5021	bi	f	28	mask	63	1091	63	20
5021	bi	f	28	mask	44	1093	97	0
5021	bi	f	28	mask	75	1107	51	0
5021	bi	f	28	mask	79	1108	88	20
5021	bi	f	28	mask	100	1132	98	0
5021	bi	f	28	mask	68	1989	65	20
5021	bi	f	28	mask	26	2040	45	0
5021	bi	f	28	nomask	13	1011	26	20
5021	bi	f	28	nomask	36	1016	10	2
5021	bi	f	28	nomask	3	1025	47	12
5021	bi	f	28	nomask	47	1028	16	8
5021	bi	f	28	nomask	53	1033	18	0
5021	bi	f	28	nomask	4	1043	47	9
5021	bi	f	28	nomask	62	1053	44	20
5021	bi	f	28	nomask	58	1054	29	0
5021	bi	f	28	nomask	27	1063	82	20
5021	bi	f	28	nomask	39	1073	31	10
5021	bi	f	28	nomask	55	1079	86	10
5021	bi	f	28	nomask	25	1080	59	20
5021	bi	f	28	nomask	33	1082	47	8
5021	bi	f	28	nomask	70	1091	1	20
5021	bi	f	28	nomask	36	1093	65	0
5021	bi	f	28	nomask	65	1107	50	0
5021	bi	f	28	nomask	27	1108	21	20
5021	bi	f	28	nomask	71	1132	76	0
5021	bi	f	28	nomask	66	1989	52	20
5021	bi	f	28	nomask	23	2040	39	0
5022	hetero	f	28	mask	38	1011	27	20
5022	hetero	f	28	mask	29	1016	17	2
5022	hetero	f	28	mask	75	1025	75	12
5022	hetero	f	28	mask	32	1028	19	8
5022	hetero	f	28	mask	74	1033	72	0
5022	hetero	f	28	mask	65	1043	26	9
5022	hetero	f	28	mask	68	1053	33	20
5022	hetero	f	28	mask	62	1054	26	0
5022	hetero	f	28	mask	33	1063	24	20
5022	hetero	f	28	mask	68	1073	19	10
5022	hetero	f	28	mask	70	1079	72	10
5022	hetero	f	28	mask	32	1080	67	20
5022	hetero	f	28	mask	92	1082	27	8
5022	hetero	f	28	mask	75	1091	17	20
5022	hetero	f	28	mask	28	1093	32	0
5022	hetero	f	28	mask	30	1107	23	0
5022	hetero	f	28	mask	68	1108	17	20
5022	hetero	f	28	mask	55	1132	26	0
5022	hetero	f	28	mask	26	1989	21	20
5022	hetero	f	28	mask	70	2040	68	0
5022	hetero	f	28	nomask	26	1011	15	20
5022	hetero	f	28	nomask	32	1016	4	2
5022	hetero	f	28	nomask	31	1025	23	12
5022	hetero	f	28	nomask	59	1028	21	8
5022	hetero	f	28	nomask	36	1033	27	0
5022	hetero	f	28	nomask	68	1043	78	9
5022	hetero	f	28	nomask	37	1053	36	20
5022	hetero	f	28	nomask	74	1054	19	0
5022	hetero	f	28	nomask	38	1063	31	20
5022	hetero	f	28	nomask	29	1073	18	10
5022	hetero	f	28	nomask	74	1079	66	10
5022	hetero	f	28	nomask	33	1080	75	20
5022	hetero	f	28	nomask	27	1082	18	8
5022	hetero	f	28	nomask	65	1091	28	20
5022	hetero	f	28	nomask	33	1093	64	0
5022	hetero	f	28	nomask	29	1107	17	0
5022	hetero	f	28	nomask	64	1108	64	20
5022	hetero	f	28	nomask	35	1132	35	0
5022	hetero	f	28	nomask	29	1989	26	20
5022	hetero	f	28	nomask	65	2040	65	0
5023	hetero	m	32	mask	70	1011	70	20
5023	hetero	m	32	mask	61	1016	56	2
5023	hetero	m	32	mask	75	1025	38	12
5023	hetero	m	32	mask	58	1028	66	8
5023	hetero	m	32	mask	75	1033	78	0
5023	hetero	m	32	mask	71	1043	68	9
5023	hetero	m	32	mask	40	1053	68	20
5023	hetero	m	32	mask	77	1054	65	0
5023	hetero	m	32	mask	60	1063	39	20
5023	hetero	m	32	mask	35	1073	37	10
5023	hetero	m	32	mask	67	1079	56	10
5023	hetero	m	32	mask	58	1080	55	20
5023	hetero	m	32	mask	54	1082	58	8
5023	hetero	m	32	mask	32	1091	18	20
5023	hetero	m	32	mask	76	1093	37	0
5023	hetero	m	32	mask	42	1107	4	0
5023	hetero	m	32	mask	60	1108	55	20
5023	hetero	m	32	mask	71	1132	36	0
5023	hetero	m	32	mask	69	1989	63	20
5023	hetero	m	32	mask	72	2040	77	0
5023	hetero	m	32	nomask	42	1011	22	20
5023	hetero	m	32	nomask	60	1016	41	2
5023	hetero	m	32	nomask	37	1025	30	12
5023	hetero	m	32	nomask	74	1028	13	8
5023	hetero	m	32	nomask	61	1033	90	0
5023	hetero	m	32	nomask	60	1043	65	9
5023	hetero	m	32	nomask	77	1053	37	20
5023	hetero	m	32	nomask	57	1054	57	0
5023	hetero	m	32	nomask	59	1063	63	20
5023	hetero	m	32	nomask	37	1073	22	10
5023	hetero	m	32	nomask	58	1079	45	10
5023	hetero	m	32	nomask	69	1080	59	20
5023	hetero	m	32	nomask	62	1082	19	8
5023	hetero	m	32	nomask	27	1091	39	20
5023	hetero	m	32	nomask	59	1093	18	0
5023	hetero	m	32	nomask	38	1107	1	0
5023	hetero	m	32	nomask	57	1108	41	20
5023	hetero	m	32	nomask	65	1132	57	0
5023	hetero	m	32	nomask	59	1989	84	20
5023	hetero	m	32	nomask	62	2040	41	0
5024	hetero	m	24	mask	65	1011	39	20
5024	hetero	m	24	mask	17	1016	28	2
5024	hetero	m	24	mask	59	1025	59	12
5024	hetero	m	24	mask	74	1028	59	8
5024	hetero	m	24	mask	39	1033	67	0
5024	hetero	m	24	mask	63	1043	59	9
5024	hetero	m	24	mask	60	1053	38	20
5024	hetero	m	24	mask	80	1054	57	0
5024	hetero	m	24	mask	39	1063	57	20
5024	hetero	m	24	mask	34	1073	54	10
5024	hetero	m	24	mask	57	1079	84	10
5024	hetero	m	24	mask	64	1080	60	20
5024	hetero	m	24	mask	69	1082	40	8
5024	hetero	m	24	mask	56	1091	34	20
5024	hetero	m	24	mask	63	1093	64	0
5024	hetero	m	24	mask	60	1107	32	0
5024	hetero	m	24	mask	60	1108	43	20
5024	hetero	m	24	mask	57	1132	58	0
5024	hetero	m	24	mask	78	1989	56	20
5024	hetero	m	24	mask	41	2040	74	0
5024	hetero	m	24	nomask	37	1011	54	20
5024	hetero	m	24	nomask	20	1016	25	2
5024	hetero	m	24	nomask	59	1025	59	12
5024	hetero	m	24	nomask	59	1028	57	8
5024	hetero	m	24	nomask	43	1033	66	0
5024	hetero	m	24	nomask	25	1043	55	9
5024	hetero	m	24	nomask	68	1053	41	20
5024	hetero	m	24	nomask	81	1054	59	0
5024	hetero	m	24	nomask	33	1063	54	20
5024	hetero	m	24	nomask	19	1073	42	10
5024	hetero	m	24	nomask	52	1079	81	10
5024	hetero	m	24	nomask	68	1080	55	20
5024	hetero	m	24	nomask	74	1082	38	8
5024	hetero	m	24	nomask	66	1091	37	20
5024	hetero	m	24	nomask	63	1093	64	0
5024	hetero	m	24	nomask	59	1107	34	0
5024	hetero	m	24	nomask	64	1108	48	20
5024	hetero	m	24	nomask	41	1132	60	0
5024	hetero	m	24	nomask	40	1989	43	20
5024	hetero	m	24	nomask	60	2040	74	0
5025	hetero	f	24	mask	50	1011	62	20
5025	hetero	f	24	mask	9	1016	2	2
5025	hetero	f	24	mask	68	1025	69	12
5025	hetero	f	24	mask	40	1028	14	8
5025	hetero	f	24	mask	62	1033	66	0
5025	hetero	f	24	mask	68	1043	72	9
5025	hetero	f	24	mask	38	1053	3	20
5025	hetero	f	24	mask	42	1054	6	0
5025	hetero	f	24	mask	97	1063	63	20
5025	hetero	f	24	mask	34	1073	45	10
5025	hetero	f	24	mask	90	1079	72	10
5025	hetero	f	24	mask	99	1080	72	20
5025	hetero	f	24	mask	51	1082	76	8
5025	hetero	f	24	mask	100	1091	3	20
5025	hetero	f	24	mask	62	1093	31	0
5025	hetero	f	24	mask	86	1107	43	0
5025	hetero	f	24	mask	45	1108	82	20
5025	hetero	f	24	mask	73	1132	32	0
5025	hetero	f	24	mask	69	1989	39	20
5025	hetero	f	24	mask	50	2040	66	0
5025	hetero	f	24	nomask	24	1011	26	20
5025	hetero	f	24	nomask	40	1016	2	2
5025	hetero	f	24	nomask	59	1025	62	12
5025	hetero	f	24	nomask	71	1028	17	8
5025	hetero	f	24	nomask	82	1033	90	0
5025	hetero	f	24	nomask	15	1043	24	9
5025	hetero	f	24	nomask	82	1053	20	20
5025	hetero	f	24	nomask	43	1054	1	0
5025	hetero	f	24	nomask	81	1063	60	20
5025	hetero	f	24	nomask	27	1073	23	10
5025	hetero	f	24	nomask	40	1079	71	10
5025	hetero	f	24	nomask	60	1080	80	20
5025	hetero	f	24	nomask	70	1082	61	8
5025	hetero	f	24	nomask	11	1091	1	20
5025	hetero	f	24	nomask	35	1093	28	0
5025	hetero	f	24	nomask	27	1107	23	0
5025	hetero	f	24	nomask	83	1108	11	20
5025	hetero	f	24	nomask	38	1132	26	0
5025	hetero	f	24	nomask	56	1989	34	20
5025	hetero	f	24	nomask	74	2040	75	0
5026	bi	f	20	mask	58	1011	38	20
5026	bi	f	20	mask	67	1016	0	2
5026	bi	f	20	mask	67	1025	28	12
5026	bi	f	20	mask	65	1028	40	8
5026	bi	f	20	mask	68	1033	29	0
5026	bi	f	20	mask	66	1043	17	9
5026	bi	f	20	mask	92	1053	35	20
5026	bi	f	20	mask	55	1054	18	0
5026	bi	f	20	mask	69	1063	22	20
5026	bi	f	20	mask	75	1073	29	10
5026	bi	f	20	mask	73	1079	38	10
5026	bi	f	20	mask	61	1080	20	20
5026	bi	f	20	mask	86	1082	13	8
5026	bi	f	20	mask	76	1091	5	20
5026	bi	f	20	mask	79	1093	54	0
5026	bi	f	20	mask	78	1107	16	0
5026	bi	f	20	mask	81	1108	32	20
5026	bi	f	20	mask	81	1132	47	0
5026	bi	f	20	mask	71	1989	55	20
5026	bi	f	20	mask	62	2040	59	0
5026	bi	f	20	nomask	37	1011	0	20
5026	bi	f	20	nomask	39	1016	7	2
5026	bi	f	20	nomask	0	1025	60	12
5026	bi	f	20	nomask	38	1028	0	8
5026	bi	f	20	nomask	9	1033	57	0
5026	bi	f	20	nomask	39	1043	44	9
5026	bi	f	20	nomask		1053	13	20
5026	bi	f	20	nomask	1	1054	7	0
5026	bi	f	20	nomask	27	1063	38	20
5026	bi	f	20	nomask	20	1073	40	10
5026	bi	f	20	nomask	38	1079	53	10
5026	bi	f	20	nomask	0	1080	28	20
5026	bi	f	20	nomask	23	1082	39	8
5026	bi	f	20	nomask	62	1091	0	20
5026	bi	f	20	nomask	29	1093	36	0
5026	bi	f	20	nomask	4	1107	0	0
5026	bi	f	20	nomask	38	1108	52	20
5026	bi	f	20	nomask	12	1132	52	0
5026	bi	f	20	nomask	34	1989	76	20
5026	bi	f	20	nomask	27	2040		0
5027	hetero	m	23	mask	28	1011	81	20
5027	hetero	m	23	mask	11	1016	26	2
5027	hetero	m	23	mask	61	1025	71	12
5027	hetero	m	23	mask	17	1028	82	8
5027	hetero	m	23	mask	67	1033	57	0
5027	hetero	m	23	mask	79	1043	100	9
5027	hetero	m	23	mask	79	1053	77	20
5027	hetero	m	23	mask	60	1054	61	0
5027	hetero	m	23	mask	79	1063	70	20
5027	hetero	m	23	mask	71	1073	39	10
5027	hetero	m	23	mask		1079	100	10
5027	hetero	m	23	mask	23	1080	82	20
5027	hetero	m	23	mask	23	1082	73	8
5027	hetero	m	23	mask	25	1091	31	20
5027	hetero	m	23	mask	24	1093	60	0
5027	hetero	m	23	mask	19	1107	18	0
5027	hetero	m	23	mask	75	1108	71	20
5027	hetero	m	23	mask	7	1132	79	0
5027	hetero	m	23	mask	64	1989	57	20
5027	hetero	m	23	mask	33	2040	40	0
5027	hetero	m	23	nomask	38	1011	19	20
5027	hetero	m	23	nomask	19	1016	4	2
5027	hetero	m	23	nomask	21	1025	23	12
5027	hetero	m	23	nomask	12	1028	9	8
5027	hetero	m	23	nomask	21	1033	71	0
5027	hetero	m	23	nomask	61	1043	55	9
5027	hetero	m	23	nomask	73	1053	65	20
5027	hetero	m	23	nomask	57	1054	79	0
5027	hetero	m	23	nomask	27	1063	65	20
5027	hetero	m	23	nomask	3	1073	3	10
5027	hetero	m	23	nomask		1079	69	10
5027	hetero	m	23	nomask	75	1080	87	20
5027	hetero	m	23	nomask	6	1082	34	8
5027	hetero	m	23	nomask	16	1091	10	20
5027	hetero	m	23	nomask	78	1093	90	0
5027	hetero	m	23	nomask	16	1107	0	0
5027	hetero	m	23	nomask	27	1108	27	20
5027	hetero	m	23	nomask	7	1132	27	0
5027	hetero	m	23	nomask	22	1989	42	20
5027	hetero	m	23	nomask	10	2040	18	0
5028	hetero	m	29	mask	36	1011	60	20
5028	hetero	m	29	mask	10	1016	25	2
5028	hetero	m	29	mask	59	1025	41	12
5028	hetero	m	29	mask	66	1028	44	8
5028	hetero	m	29	mask	70	1033	62	0
5028	hetero	m	29	mask	79	1043	39	9
5028	hetero	m	29	mask	67	1053	34	20
5028	hetero	m	29	mask	66	1054	4	0
5028	hetero	m	29	mask	66	1063	56	20
5028	hetero	m	29	mask	40	1073	16	10
5028	hetero	m	29	mask	62	1079	54	10
5028	hetero	m	29	mask	9	1080	58	20
5028	hetero	m	29	mask	93	1082	37	8
5028	hetero	m	29	mask	20	1091	13	20
5028	hetero	m	29	mask	30	1093	64	0
5028	hetero	m	29	mask	16	1107	39	0
5028	hetero	m	29	mask	91	1108	39	20
5028	hetero	m	29	mask	30	1132	88	0
5028	hetero	m	29	mask	23	1989	64	20
5028	hetero	m	29	mask	38	2040	58	0
5028	hetero	m	29	nomask	66	1011	15	20
5028	hetero	m	29	nomask	2	1016	1	2
5028	hetero	m	29	nomask	59	1025	64	12
5028	hetero	m	29	nomask	29	1028	18	8
5028	hetero	m	29	nomask	68	1033	78	0
5028	hetero	m	29	nomask	30	1043	61	9
5028	hetero	m	29	nomask	13	1053	36	20
5028	hetero	m	29	nomask	71	1054	0	0
5028	hetero	m	29	nomask	65	1063	54	20
5028	hetero	m	29	nomask	66	1073	41	10
5028	hetero	m	29	nomask	12	1079	26	10
5028	hetero	m	29	nomask	77	1080	55	20
5028	hetero	m	29	nomask	29	1082	25	8
5028	hetero	m	29	nomask	87	1091	48	20
5028	hetero	m	29	nomask	90	1093	28	0
5028	hetero	m	29	nomask	37	1107	23	0
5028	hetero	m	29	nomask	77	1108	60	20
5028	hetero	m	29	nomask	79	1132	74	0
5028	hetero	m	29	nomask	81	1989	60	20
5028	hetero	m	29	nomask	63	2040	62	0
5029	hetero	f	30	mask	31	1011	28	20
5029	hetero	f	30	mask	11	1016	10	2
5029	hetero	f	30	mask	77	1025	28	12
5029	hetero	f	30	mask	33	1028	34	8
5029	hetero	f	30	mask	55	1033	24	0
5029	hetero	f	30	mask	64	1043	70	9
5029	hetero	f	30	mask	71	1053	12	20
5029	hetero	f	30	mask	42	1054	42	0
5029	hetero	f	30	mask	27	1063	26	20
5029	hetero	f	30	mask	32	1073	20	10
5029	hetero	f	30	mask	27	1079	77	10
5029	hetero	f	30	mask	22	1080	74	20
5029	hetero	f	30	mask	70	1082	13	8
5029	hetero	f	30	mask	27	1091	19	20
5029	hetero	f	30	mask		1093	33	0
5029	hetero	f	30	mask	68	1107	77	0
5029	hetero	f	30	mask	74	1108	60	20
5029	hetero	f	30	mask	33	1132	65	0
5029	hetero	f	30	mask	71	1989	73	20
5029	hetero	f	30	mask		2040	71	0
5029	hetero	f	30	nomask	16	1011	24	20
5029	hetero	f	30	nomask	27	1016	0	2
5029	hetero	f	30	nomask	70	1025	27	12
5029	hetero	f	30	nomask	42	1028	43	8
5029	hetero	f	30	nomask	28	1033	30	0
5029	hetero	f	30	nomask	32	1043	70	9
5029	hetero	f	30	nomask	66	1053	76	20
5029	hetero	f	30	nomask	32	1054	62	0
5029	hetero	f	30	nomask		1063	32	20
5029	hetero	f	30	nomask	22	1073	11	10
5029	hetero	f	30	nomask	69	1079	78	10
5029	hetero	f	30	nomask	61	1080	66	20
5029	hetero	f	30	nomask	58	1082	7	8
5029	hetero	f	30	nomask	34	1091	18	20
5029	hetero	f	30	nomask	18	1093	78	0
5029	hetero	f	30	nomask	32	1107	62	0
5029	hetero	f	30	nomask	39	1108	76	20
5029	hetero	f	30	nomask	14	1132	31	0
5029	hetero	f	30	nomask	65	1989	68	20
5029	hetero	f	30	nomask	26	2040	20	0
5030	hetero	f	24	mask	30	1011	26	20
5030	hetero	f	24	mask	29	1016	0	2
5030	hetero	f	24	mask	63	1025	24	12
5030	hetero	f	24	mask	39	1028	18	8
5030	hetero	f	24	mask	64	1033	29	0
5030	hetero	f	24	mask	38	1043	23	9
5030	hetero	f	24	mask	16	1053	0	20
5030	hetero	f	24	mask	69	1054	13	0
5030	hetero	f	24	mask	34	1063	3	20
5030	hetero	f	24	mask	63	1073	33	10
5030	hetero	f	24	mask	65	1079	39	10
5030	hetero	f	24	mask	33	1080	23	20
5030	hetero	f	24	mask	80	1082	58	8
5030	hetero	f	24	mask	86	1091	0	20
5030	hetero	f	24	mask	68	1093	7	0
5030	hetero	f	24	mask	66	1107	3	0
5030	hetero	f	24	mask	36	1108	0	20
5030	hetero	f	24	mask	63	1132	34	0
5030	hetero	f	24	mask	62	1989	19	20
5030	hetero	f	24	mask	37	2040	26	0
5030	hetero	f	24	nomask	27	1011	0	20
5030	hetero	f	24	nomask	20	1016	2	2
5030	hetero	f	24	nomask	70	1025	24	12
5030	hetero	f	24	nomask		1028	0	8
5030	hetero	f	24	nomask	64	1033	60	0
5030	hetero	f	24	nomask	32	1043	0	9
5030	hetero	f	24	nomask	39	1053	0	20
5030	hetero	f	24	nomask	61	1054	19	0
5030	hetero	f	24	nomask	22	1063	0	20
5030	hetero	f	24	nomask	42	1073	4	10
5030	hetero	f	24	nomask	65	1079	41	10
5030	hetero	f	24	nomask	36	1080	23	20
5030	hetero	f	24	nomask	62	1082	58	8
5030	hetero	f	24	nomask	65	1091	0	20
5030	hetero	f	24	nomask	34	1093	0	0
5030	hetero	f	24	nomask	64	1107	0	0
5030	hetero	f	24	nomask	33	1108	0	20
5030	hetero	f	24	nomask	27	1132	62	0
5030	hetero	f	24	nomask	64	1989	8	20
5030	hetero	f	24	nomask	67	2040	62	0
7033	hetero	f	21	mask	61	1011	53	20
7033	hetero	f	21	mask	20	1016	0	2
7033	hetero	f	21	mask	32	1025	63	12
7033	hetero	f	21	mask	45	1028	54	8
7033	hetero	f	21	mask	58	1033	59	0
7033	hetero	f	21	mask	62	1043	54	9
7033	hetero	f	21	mask	59	1053	45	20
7033	hetero	f	21	mask	37	1054	47	0
7033	hetero	f	21	mask	37	1063	53	20
7033	hetero	f	21	mask	65	1073	43	10
7033	hetero	f	21	mask	41	1079	65	10
7033	hetero	f	21	mask	32	1080	46	20
7033	hetero	f	21	mask	66	1082	68	8
7033	hetero	f	21	mask	34	1091	40	20
7033	hetero	f	21	mask	39	1093	63	0
7033	hetero	f	21	mask	59	1107	43	0
7033	hetero	f	21	mask	38	1108	55	20
7033	hetero	f	21	mask	33	1132	41	0
7033	hetero	f	21	mask	38	1989	52	20
7033	hetero	f	21	mask	65	2040	61	0
7033	hetero	f	21	nomask	33	1011	27	20
7033	hetero	f	21	nomask	12	1016	2	2
7033	hetero	f	21	nomask	64	1025	54	12
7033	hetero	f	21	nomask	34	1028	35	8
7033	hetero	f	21	nomask	64	1033	45	0
7033	hetero	f	21	nomask	39	1043	34	9
7033	hetero	f	21	nomask	76	1053	40	20
7033	hetero	f	21	nomask	33	1054	36	0
7033	hetero	f	21	nomask	32	1063	42	20
7033	hetero	f	21	nomask	61	1073	42	10
7033	hetero	f	21	nomask	35	1079	45	10
7033	hetero	f	21	nomask	22	1080	41	20
7033	hetero	f	21	nomask	59	1082	41	8
7033	hetero	f	21	nomask	35	1091	14	20
7033	hetero	f	21	nomask	31	1093	47	0
7033	hetero	f	21	nomask	36	1107	44	0
7033	hetero	f	21	nomask	28	1108	44	20
7033	hetero	f	21	nomask	62	1132	53	0
7033	hetero	f	21	nomask	61	1989	15	20
7033	hetero	f	21	nomask	59	2040	42	0
7034	hetero	f	22	mask	40	1011	55	20
7034	hetero	f	22	mask	22	1016	38	2
7034	hetero	f	22	mask	55	1025	46	12
7034	hetero	f	22	mask	45	1028	44	8
7034	hetero	f	22	mask	76	1033	53	0
7034	hetero	f	22	mask	58	1043	59	9
7034	hetero	f	22	mask	59	1053	31	20
7034	hetero	f	22	mask	72	1054	46	0
7034	hetero	f	22	mask	56	1063	44	20
7034	hetero	f	22	mask	90	1073	46	10
7034	hetero	f	22	mask	69	1079	84	10
7034	hetero	f	22	mask	55	1080	69	20
7034	hetero	f	22	mask	70	1082	55	8
7034	hetero	f	22	mask	73	1091	42	20
7034	hetero	f	22	mask	44	1093	71	0
7034	hetero	f	22	mask	91	1107	5	0
7034	hetero	f	22	mask	72	1108	74	20
7034	hetero	f	22	mask	67	1132	64	0
7034	hetero	f	22	mask	44	1989	57	20
7034	hetero	f	22	mask	41	2040	46	0
7034	hetero	f	22	nomask	21	1011	46	20
7034	hetero	f	22	nomask	82	1016	29	2
7034	hetero	f	22	nomask	44	1025	49	12
7034	hetero	f	22	nomask	33	1028	52	8
7034	hetero	f	22	nomask	73	1033	56	0
7034	hetero	f	22	nomask	25	1043	46	9
7034	hetero	f	22	nomask	69	1053	47	20
7034	hetero	f	22	nomask	77	1054	26	0
7034	hetero	f	22	nomask	84	1063	56	20
7034	hetero	f	22	nomask	56	1073	37	10
7034	hetero	f	22	nomask	61	1079	76	10
7034	hetero	f	22	nomask	42	1080	75	20
7034	hetero	f	22	nomask	57	1082	53	8
7034	hetero	f	22	nomask	70	1091	28	20
7034	hetero	f	22	nomask	57	1093	64	0
7034	hetero	f	22	nomask	69	1107	13	0
7034	hetero	f	22	nomask	40	1108	65	20
7034	hetero	f	22	nomask	58	1132	43	0
7034	hetero	f	22	nomask	34	1989	52	20
7034	hetero	f	22	nomask	32	2040	66	0
7035	hetero	m	22	mask		1011	39	20
7035	hetero	m	22	mask	48	1016	45	2
7035	hetero	m	22	mask	52	1025	49	12
7035	hetero	m	22	mask		1028	43	8
7035	hetero	m	22	mask	53	1033	53	0
7035	hetero	m	22	mask	52	1043	46	9
7035	hetero	m	22	mask	51	1053	50	20
7035	hetero	m	22	mask	49	1054	44	0
7035	hetero	m	22	mask	52	1063	54	20
7035	hetero	m	22	mask	49	1073	45	10
7035	hetero	m	22	mask	51	1079	56	10
7035	hetero	m	22	mask	48	1080	51	20
7035	hetero	m	22	mask	48	1082	48	8
7035	hetero	m	22	mask	52	1091	36	20
7035	hetero	m	22	mask	51	1093	53	0
7035	hetero	m	22	mask	48	1107	53	0
7035	hetero	m	22	mask	50	1108	49	20
7035	hetero	m	22	mask	49	1132	55	0
7035	hetero	m	22	mask		1989	52	20
7035	hetero	m	22	mask	51	2040	54	0
7035	hetero	m	22	nomask	48	1011	46	20
7035	hetero	m	22	nomask	48	1016	24	2
7035	hetero	m	22	nomask	49	1025	50	12
7035	hetero	m	22	nomask	49	1028	43	8
7035	hetero	m	22	nomask		1033	64	0
7035	hetero	m	22	nomask		1043	65	9
7035	hetero	m	22	nomask	55	1053	51	20
7035	hetero	m	22	nomask		1054	53	0
7035	hetero	m	22	nomask	48	1063	67	20
7035	hetero	m	22	nomask	48	1073	43	10
7035	hetero	m	22	nomask	51	1079	68	10
7035	hetero	m	22	nomask	48	1080	49	20
7035	hetero	m	22	nomask	48	1082	44	8
7035	hetero	m	22	nomask	52	1091	31	20
7035	hetero	m	22	nomask	51	1093	58	0
7035	hetero	m	22	nomask	49	1107	50	0
7035	hetero	m	22	nomask		1108	47	20
7035	hetero	m	22	nomask	48	1132	47	0
7035	hetero	m	22	nomask	49	1989	59	20
7035	hetero	m	22	nomask	48	2040	58	0
7036	hetero	f	18	mask	59	1011	21	20
7036	hetero	f	18	mask	12	1016	18	2
7036	hetero	f	18	mask	58	1025	78	12
7036	hetero	f	18	mask	43	1028	56	8
7036	hetero	f	18	mask	67	1033	70	0
7036	hetero	f	18	mask	64	1043	78	9
7036	hetero	f	18	mask	45	1053	27	20
7036	hetero	f	18	mask	71	1054	64	0
7036	hetero	f	18	mask	74	1063		20
7036	hetero	f	18	mask	76	1073	47	10
7036	hetero	f	18	mask	75	1079	76	10
7036	hetero	f	18	mask	32	1080	38	20
7036	hetero	f	18	mask	57	1082	48	8
7036	hetero	f	18	mask	73	1091	41	20
7036	hetero	f	18	mask	34	1093	57	0
7036	hetero	f	18	mask	56	1107	31	0
7036	hetero	f	18	mask	80	1108	58	20
7036	hetero	f	18	mask	41	1132	50	0
7036	hetero	f	18	mask	41	1989	50	20
7036	hetero	f	18	mask	41	2040	61	0
7036	hetero	f	18	nomask	25	1011	38	20
7036	hetero	f	18	nomask	18	1016	43	2
7036	hetero	f	18	nomask	10	1025	36	12
7036	hetero	f	18	nomask	7	1028	40	8
7036	hetero	f	18	nomask		1033	59	0
7036	hetero	f	18	nomask	17	1043	40	9
7036	hetero	f	18	nomask	37	1053	8	20
7036	hetero	f	18	nomask	75	1054	54	0
7036	hetero	f	18	nomask	44	1063	45	20
7036	hetero	f	18	nomask	43	1073	43	10
7036	hetero	f	18	nomask	32	1079	34	10
7036	hetero	f	18	nomask	44	1080	77	20
7036	hetero	f	18	nomask	65	1082	31	8
7036	hetero	f	18	nomask	61	1091	38	20
7036	hetero	f	18	nomask	39	1093	41	0
7036	hetero	f	18	nomask	36	1107	36	0
7036	hetero	f	18	nomask		1108	53	20
7036	hetero	f	18	nomask	42	1132	60	0
7036	hetero	f	18	nomask	57	1989	55	20
7036	hetero	f	18	nomask	41	2040	62	0
7037	hetero	f	22	mask	67	1011	23	20
7037	hetero	f	22	mask	32	1016	39	2
7037	hetero	f	22	mask	41	1025	66	12
7037	hetero	f	22	mask	33	1028	23	8
7037	hetero	f	22	mask	68	1033	69	0
7037	hetero	f	22	mask	64	1043	64	9
7037	hetero	f	22	mask	22	1053	64	20
7037	hetero	f	22	mask	84	1054	38	0
7037	hetero	f	22	mask	60	1063	83	20
7037	hetero	f	22	mask	40	1073	39	10
7037	hetero	f	22	mask	57	1079	93	10
7037	hetero	f	22	mask	74	1080	71	20
7037	hetero	f	22	mask	70	1082	42	8
7037	hetero	f	22	mask	66	1091	37	20
7037	hetero	f	22	mask	45	1093	30	0
7037	hetero	f	22	mask	76	1107	11	0
7037	hetero	f	22	mask	43	1108	52	20
7037	hetero	f	22	mask	79	1132	71	0
7037	hetero	f	22	mask	13	1989	47	20
7037	hetero	f	22	mask	30	2040	65	0
7037	hetero	f	22	nomask	36	1011	54	20
7037	hetero	f	22	nomask	34	1016	9	2
7037	hetero	f	22	nomask	35	1025	84	12
7037	hetero	f	22	nomask	21	1028	36	8
7037	hetero	f	22	nomask	57	1033	63	0
7037	hetero	f	22	nomask	42	1043	93	9
7037	hetero	f	22	nomask	13	1053	37	20
7037	hetero	f	22	nomask	55	1054	33	0
7037	hetero	f	22	nomask	56	1063	79	20
7037	hetero	f	22	nomask	38	1073	58	10
7037	hetero	f	22	nomask	81	1079	98	10
7037	hetero	f	22	nomask	70	1080	68	20
7037	hetero	f	22	nomask	67	1082	33	8
7037	hetero	f	22	nomask	28	1091	40	20
7037	hetero	f	22	nomask	34	1093	64	0
7037	hetero	f	22	nomask	65	1107	61	0
7037	hetero	f	22	nomask	31	1108	55	20
7037	hetero	f	22	nomask	37	1132	62	0
7037	hetero	f	22	nomask	28	1989	59	20
7037	hetero	f	22	nomask	55	2040	77	0
7038	hetero	f	22	mask	31	1011	57	20
7038	hetero	f	22	mask	14	1016	0	2
7038	hetero	f	22	mask	63	1025	55	12
7038	hetero	f	22	mask	87	1028	55	8
7038	hetero	f	22	mask	29	1033	30	0
7038	hetero	f	22	mask	8	1043	59	9
7038	hetero	f	22	mask	58	1053	16	20
7038	hetero	f	22	mask	58	1054	60	0
7038	hetero	f	22	mask	12	1063	6	20
7038	hetero	f	22	mask	51	1073	50	10
7038	hetero	f	22	mask	88	1079	61	10
7038	hetero	f	22	mask	12	1080	64	20
7038	hetero	f	22	mask	73	1082	55	8
7038	hetero	f	22	mask	65	1091	13	20
7038	hetero	f	22	mask	74	1093	58	0
7038	hetero	f	22	mask	60	1107	0	0
7038	hetero	f	22	mask	60	1108		20
7038	hetero	f	22	mask	29	1132	16	0
7038	hetero	f	22	mask	64	1989	66	20
7038	hetero	f	22	mask	82	2040	73	0
7038	hetero	f	22	nomask	14	1011	13	20
7038	hetero	f	22	nomask	16	1016	0	2
7038	hetero	f	22	nomask	5	1025	37	12
7038	hetero	f	22	nomask	27	1028	0	8
7038	hetero	f	22	nomask	62	1033	22	0
7038	hetero	f	22	nomask	34	1043	26	9
7038	hetero	f	22	nomask	32	1053	0	20
7038	hetero	f	22	nomask		1054	16	0
7038	hetero	f	22	nomask	57	1063	45	20
7038	hetero	f	22	nomask	31	1073	12	10
7038	hetero	f	22	nomask	83	1079	65	10
7038	hetero	f	22	nomask	70	1080	65	20
7038	hetero	f	22	nomask	65	1082	51	8
7038	hetero	f	22	nomask	27	1091	3	20
7038	hetero	f	22	nomask	38	1093	23	0
7038	hetero	f	22	nomask	62	1107	0	0
7038	hetero	f	22	nomask	64	1108	0	20
7038	hetero	f	22	nomask	27	1132	22	0
7038	hetero	f	22	nomask	26	1989		20
7038	hetero	f	22	nomask	65	2040	57	0
7039	hetero	f	23	mask	52	1011	46	20
7039	hetero	f	23	mask	38	1016	47	2
7039	hetero	f	23	mask	57	1025	51	12
7039	hetero	f	23	mask	56	1028	52	8
7039	hetero	f	23	mask	54	1033	48	0
7039	hetero	f	23	mask	66	1043	55	9
7039	hetero	f	23	mask	56	1053	48	20
7039	hetero	f	23	mask	45	1054	47	0
7039	hetero	f	23	mask	58	1063	48	20
7039	hetero	f	23	mask	96	1073	55	10
7039	hetero	f	23	mask	67	1079	55	10
7039	hetero	f	23	mask	47	1080	52	20
7039	hetero	f	23	mask	54	1082	54	8
7039	hetero	f	23	mask	57	1091	49	20
7039	hetero	f	23	mask	55	1093	51	0
7039	hetero	f	23	mask	63	1107	45	0
7039	hetero	f	23	mask	64	1108	55	20
7039	hetero	f	23	mask	65	1132	47	0
7039	hetero	f	23	mask	53	1989	53	20
7039	hetero	f	23	mask	55	2040	47	0
7039	hetero	f	23	nomask	46	1011	46	20
7039	hetero	f	23	nomask	44	1016	45	2
7039	hetero	f	23	nomask	53	1025	51	12
7039	hetero	f	23	nomask	45	1028	49	8
7039	hetero	f	23	nomask	54	1033	47	0
7039	hetero	f	23	nomask	47	1043	55	9
7039	hetero	f	23	nomask	63	1053	48	20
7039	hetero	f	23	nomask	47	1054	47	0
7039	hetero	f	23	nomask	46	1063	48	20
7039	hetero	f	23	nomask	54	1073	48	10
7039	hetero	f	23	nomask	58	1079	53	10
7039	hetero	f	23	nomask	47	1080	54	20
7039	hetero	f	23	nomask	47	1082	47	8
7039	hetero	f	23	nomask	63	1091	47	20
7039	hetero	f	23	nomask	45	1093	49	0
7039	hetero	f	23	nomask	63	1107	48	0
7039	hetero	f	23	nomask	72	1108	51	20
7039	hetero	f	23	nomask	56	1132	47	0
7039	hetero	f	23	nomask	47	1989	47	20
7039	hetero	f	23	nomask	63	2040	53	0
7040	hetero	m	22	mask	45	1011	44	20
7040	hetero	m	22	mask	39	1016	25	2
7040	hetero	m	22	mask	46	1025	57	12
7040	hetero	m	22	mask	53	1028	40	8
7040	hetero	m	22	mask	60	1033	68	0
7040	hetero	m	22	mask	53	1043	59	9
7040	hetero	m	22	mask	56	1053	69	20
7040	hetero	m	22	mask	53	1054	33	0
7040	hetero	m	22	mask	57	1063	54	20
7040	hetero	m	22	mask	63	1073	38	10
7040	hetero	m	22	mask	56	1079	55	10
7040	hetero	m	22	mask	55	1080	62	20
7040	hetero	m	22	mask	42	1082	37	8
7040	hetero	m	22	mask	60	1091	11	20
7040	hetero	m	22	mask	56	1093	25	0
7040	hetero	m	22	mask	38	1107	13	0
7040	hetero	m	22	mask	55	1108	40	20
7040	hetero	m	22	mask	42	1132	27	0
7040	hetero	m	22	mask	53	1989	53	20
7040	hetero	m	22	mask	53	2040	35	0
7040	hetero	m	22	nomask	31	1011	38	20
7040	hetero	m	22	nomask	40	1016	8	2
7040	hetero	m	22	nomask	41	1025	35	12
7040	hetero	m	22	nomask	55	1028	32	8
7040	hetero	m	22	nomask	58	1033	71	0
7040	hetero	m	22	nomask	44	1043	55	9
7040	hetero	m	22	nomask	54	1053	55	20
7040	hetero	m	22	nomask	45	1054	3	0
7040	hetero	m	22	nomask	38	1063	60	20
7040	hetero	m	22	nomask	54	1073	42	10
7040	hetero	m	22	nomask	36	1079	32	10
7040	hetero	m	22	nomask	58	1080	87	20
7040	hetero	m	22	nomask	41	1082	44	8
7040	hetero	m	22	nomask	54	1091	20	20
7040	hetero	m	22	nomask	46	1093	42	0
7040	hetero	m	22	nomask	36	1107	22	0
7040	hetero	m	22	nomask	44	1108	40	20
7040	hetero	m	22	nomask	63	1132	63	0
7040	hetero	m	22	nomask	55	1989	40	20
7040	hetero	m	22	nomask	60	2040	60	0
7041	bi	f	22	mask	84	1011	0	20
7041	bi	f	22	mask	72	1016	22	2
7041	bi	f	22	mask	75	1025	24	12
7041	bi	f	22	mask	60	1028	4	8
7041	bi	f	22	mask	85	1033	2	0
7041	bi	f	22	mask	31	1043	69	9
7041	bi	f	22	mask	36	1053	0	20
7041	bi	f	22	mask	65	1054	3	0
7041	bi	f	22	mask	31	1063	69	20
7041	bi	f	22	mask	16	1073	0	10
7041	bi	f	22	mask	53	1079	3	10
7041	bi	f	22	mask	78	1080	8	20
7041	bi	f	22	mask	70	1082	0	8
7041	bi	f	22	mask	94	1091	18	20
7041	bi	f	22	mask	40	1093	35	0
7041	bi	f	22	mask	35	1107	7	0
7041	bi	f	22	mask	68	1108	0	20
7041	bi	f	22	mask	32	1132	0	0
7041	bi	f	22	mask	21	1989	12	20
7041	bi	f	22	mask	28	2040	28	0
7041	bi	f	22	nomask	35	1011	0	20
7041	bi	f	22	nomask	93	1016	35	2
7041	bi	f	22	nomask	59	1025	56	12
7041	bi	f	22	nomask	40	1028	19	8
7041	bi	f	22	nomask	91	1033	75	0
7041	bi	f	22	nomask	31	1043	17	9
7041	bi	f	22	nomask	34	1053	0	20
7041	bi	f	22	nomask	61	1054	10	0
7041	bi	f	22	nomask	22	1063	63	20
7041	bi	f	22	nomask	17	1073	0	10
7041	bi	f	22	nomask	55	1079	59	10
7041	bi	f	22	nomask	72	1080	3	20
7041	bi	f	22	nomask	64	1082	0	8
7041	bi	f	22	nomask	80	1091	62	20
7041	bi	f	22	nomask	20	1093	14	0
7041	bi	f	22	nomask	56	1107	39	0
7041	bi	f	22	nomask	41	1108	7	20
7041	bi	f	22	nomask	36	1132	0	0
7041	bi	f	22	nomask	23	1989	4	20
7041	bi	f	22	nomask	35	2040	26	0
7042	hetero	m	20	mask	72	1011	37	20
7042	hetero	m	20	mask	29	1016	23	2
7042	hetero	m	20	mask	66	1025	60	12
7042	hetero	m	20	mask	58	1028	45	8
7042	hetero	m	20	mask	66	1033	63	0
7042	hetero	m	20	mask	58	1043	17	9
7042	hetero	m	20	mask	56	1053	38	20
7042	hetero	m	20	mask	69	1054	41	0
7042	hetero	m	20	mask	72	1063	79	20
7042	hetero	m	20	mask	45	1073	69	10
7042	hetero	m	20	mask	46	1079	82	10
7042	hetero	m	20	mask	70	1080	75	20
7042	hetero	m	20	mask	68	1082	22	8
7042	hetero	m	20	mask	64	1091	66	20
7042	hetero	m	20	mask	74	1093	66	0
7042	hetero	m	20	mask	36	1107	26	0
7042	hetero	m	20	mask	76	1108	63	20
7042	hetero	m	20	mask	44	1132	37	0
7042	hetero	m	20	mask	80	1989	37	20
7042	hetero	m	20	mask	47	2040	40	0
7042	hetero	m	20	nomask	37	1011	31	20
7042	hetero	m	20	nomask	30	1016	10	2
7042	hetero	m	20	nomask	40	1025	60	12
7042	hetero	m	20	nomask	36	1028	17	8
7042	hetero	m	20	nomask	59	1033	72	0
7042	hetero	m	20	nomask	23	1043	28	9
7042	hetero	m	20	nomask	41	1053	59	20
7042	hetero	m	20	nomask	58	1054	39	0
7042	hetero	m	20	nomask	20	1063	77	20
7042	hetero	m	20	nomask	42	1073	34	10
7042	hetero	m	20	nomask	88	1079	93	10
7042	hetero	m	20	nomask	32	1080	75	20
7042	hetero	m	20	nomask	74	1082	21	8
7042	hetero	m	20	nomask	81	1091	61	20
7042	hetero	m	20	nomask	46	1093	63	0
7042	hetero	m	20	nomask	33	1107	3	0
7042	hetero	m	20	nomask	42	1108	33	20
7042	hetero	m	20	nomask	44	1132	37	0
7042	hetero	m	20	nomask	35	1989	68	20
7042	hetero	m	20	nomask	42	2040	73	0
7043	hetero	f	21	mask	66	1011	52	20
7043	hetero	f	21	mask	24	1016	29	2
7043	hetero	f	21	mask	58	1025	63	12
7043	hetero	f	21	mask	41	1028	67	8
7043	hetero	f	21	mask	71	1033	70	0
7043	hetero	f	21	mask	69	1043	77	9
7043	hetero	f	21	mask	44	1053	37	20
7043	hetero	f	21	mask	57	1054	55	0
7043	hetero	f	21	mask	64	1063	57	20
7043	hetero	f	21	mask	58	1073	55	10
7043	hetero	f	21	mask	75	1079	72	10
7043	hetero	f	21	mask	61	1080	41	20
7043	hetero	f	21	mask	70	1082	68	8
7043	hetero	f	21	mask	55	1091	47	20
7043	hetero	f	21	mask	43	1093	58	0
7043	hetero	f	21	mask	62	1107	26	0
7043	hetero	f	21	mask	59	1108	56	20
7043	hetero	f	21	mask	61	1132	54	0
7043	hetero	f	21	mask	69	1989	40	20
7043	hetero	f	21	mask	39	2040	60	0
7043	hetero	f	21	nomask	45	1011	38	20
7043	hetero	f	21	nomask	18	1016	22	2
7043	hetero	f	21	nomask	38	1025	83	12
7043	hetero	f	21	nomask	42	1028	41	8
7043	hetero	f	21	nomask	58	1033	58	0
7043	hetero	f	21	nomask	39	1043	45	9
7043	hetero	f	21	nomask	60	1053	39	20
7043	hetero	f	21	nomask	43	1054	45	0
7043	hetero	f	21	nomask	60	1063	60	20
7043	hetero	f	21	nomask	42	1073	41	10
7043	hetero	f	21	nomask	68	1079	60	10
7043	hetero	f	21	nomask	44	1080	37	20
7043	hetero	f	21	nomask	68	1082	45	8
7043	hetero	f	21	nomask	35	1091	42	20
7043	hetero	f	21	nomask	34	1093	45	0
7043	hetero	f	21	nomask	32	1107	32	0
7043	hetero	f	21	nomask	35	1108	49	20
7043	hetero	f	21	nomask	44	1132	45	0
7043	hetero	f	21	nomask	75	1989	63	20
7043	hetero	f	21	nomask	47	2040	65	0
7044	hetero	m	21	mask	62	1011	27	20
7044	hetero	m	21	mask	43	1016	21	2
7044	hetero	m	21	mask	72	1025	31	12
7044	hetero	m	21	mask	61	1028	57	8
7044	hetero	m	21	mask	34	1033	41	0
7044	hetero	m	21	mask	37	1043	34	9
7044	hetero	m	21	mask	37	1053	34	20
7044	hetero	m	21	mask	33	1054	27	0
7044	hetero	m	21	mask	31	1063	20	20
7044	hetero	m	21	mask	65	1073	28	10
7044	hetero	m	21	mask	27	1079	76	10
7044	hetero	m	21	mask	11	1080	0	20
7044	hetero	m	21	mask	58	1082	34	8
7044	hetero	m	21	mask	73	1091	17	20
7044	hetero	m	21	mask	66	1093	65	0
7044	hetero	m	21	mask	31	1107	30	0
7044	hetero	m	21	mask	62	1108	73	20
7044	hetero	m	21	mask	75	1132	42	0
7044	hetero	m	21	mask	22	1989	29	20
7044	hetero	m	21	mask	26	2040	33	0
7044	hetero	m	21	nomask	8	1011	0	20
7044	hetero	m	21	nomask	27	1016	23	2
7044	hetero	m	21	nomask	72	1025	82	12
7044	hetero	m	21	nomask	21	1028	26	8
7044	hetero	m	21	nomask	31	1033	76	0
7044	hetero	m	21	nomask	68	1043	20	9
7044	hetero	m	21	nomask	36	1053	28	20
7044	hetero	m	21	nomask	15	1054	12	0
7044	hetero	m	21	nomask	42	1063	19	20
7044	hetero	m	21	nomask	67	1073	18	10
7044	hetero	m	21	nomask	21	1079	92	10
7044	hetero	m	21	nomask	0	1080	0	20
7044	hetero	m	21	nomask	65	1082	15	8
7044	hetero	m	21	nomask	72	1091	28	20
7044	hetero	m	21	nomask	38	1093	59	0
7044	hetero	m	21	nomask	40	1107	26	0
7044	hetero	m	21	nomask	66	1108	30	20
7044	hetero	m	21	nomask	25	1132	18	0
7044	hetero	m	21	nomask	63	1989	74	20
7044	hetero	m	21	nomask	55	2040	42	0
7045	hetero	f	20	mask	64	1011	55	20
7045	hetero	f	20	mask	16	1016	0	2
7045	hetero	f	20	mask	56	1025	33	12
7045	hetero	f	20	mask	70	1028	32	8
7045	hetero	f	20	mask	62	1033	33	0
7045	hetero	f	20	mask	64	1043	13	9
7045	hetero	f	20	mask	38	1053	23	20
7045	hetero	f	20	mask	57	1054	21	0
7045	hetero	f	20	mask	73	1063	54	20
7045	hetero	f	20	mask	70	1073	26	10
7045	hetero	f	20	mask	60	1079	63	10
7045	hetero	f	20	mask	36	1080	57	20
7045	hetero	f	20	mask	86	1082	66	8
7045	hetero	f	20	mask	68	1091	10	20
7045	hetero	f	20	mask	72	1093	20	0
7045	hetero	f	20	mask	64	1107	29	0
7045	hetero	f	20	mask	66	1108	62	20
7045	hetero	f	20	mask	74	1132	13	0
7045	hetero	f	20	mask	74	1989	32	20
7045	hetero	f	20	mask	65	2040	26	0
7045	hetero	f	20	nomask	29	1011	21	20
7045	hetero	f	20	nomask	15	1016	0	2
7045	hetero	f	20	nomask	29	1025	23	12
7045	hetero	f	20	nomask	24	1028	38	8
7045	hetero	f	20	nomask	74	1033	35	0
7045	hetero	f	20	nomask	40	1043	61	9
7045	hetero	f	20	nomask	68	1053	12	20
7045	hetero	f	20	nomask	61	1054	25	0
7045	hetero	f	20	nomask	36	1063	55	20
7045	hetero	f	20	nomask	4	1073	38	10
7045	hetero	f	20	nomask	69	1079	66	10
7045	hetero	f	20	nomask	42	1080	56	20
7045	hetero	f	20	nomask	27	1082	20	8
7045	hetero	f	20	nomask	63	1091	32	20
7045	hetero	f	20	nomask	66	1093	67	0
7045	hetero	f	20	nomask	23	1107	2	0
7045	hetero	f	20	nomask	73	1108	77	20
7045	hetero	f	20	nomask	28	1132	12	0
7045	hetero	f	20	nomask	36	1989	65	20
7045	hetero	f	20	nomask	71	2040	54	0
7046	hetero	f	20	mask	41	1011	68	20
7046	hetero	f	20	mask	31	1016	27	2
7046	hetero	f	20	mask	70	1025	36	12
7046	hetero	f	20	mask	39	1028	39	8
7046	hetero	f	20	mask	63	1033	58	0
7046	hetero	f	20	mask	60	1043	32	9
7046	hetero	f	20	mask	44	1053	37	20
7046	hetero	f	20	mask	38	1054	39	0
7046	hetero	f	20	mask	40	1063	39	20
7046	hetero	f	20	mask	46	1073	38	10
7046	hetero	f	20	mask	58	1079	68	10
7046	hetero	f	20	mask	59	1080	38	20
7046	hetero	f	20	mask	55	1082	40	8
7046	hetero	f	20	mask	59	1091	31	20
7046	hetero	f	20	mask	62	1093	41	0
7046	hetero	f	20	mask	41	1107	35	0
7046	hetero	f	20	mask	41	1108	56	20
7046	hetero	f	20	mask	42	1132	59	0
7046	hetero	f	20	mask	59	1989	43	20
7046	hetero	f	20	mask	62	2040	39	0
7046	hetero	f	20	nomask	38	1011	43	20
7046	hetero	f	20	nomask	34	1016	22	2
7046	hetero	f	20	nomask	38	1025	61	12
7046	hetero	f	20	nomask	32	1028	36	8
7046	hetero	f	20	nomask	60	1033	35	0
7046	hetero	f	20	nomask	32	1043	39	9
7046	hetero	f	20	nomask	62	1053	34	20
7046	hetero	f	20	nomask	66	1054	44	0
7046	hetero	f	20	nomask	36	1063	36	20
7046	hetero	f	20	nomask	37	1073	57	10
7046	hetero	f	20	nomask	73	1079	91	10
7046	hetero	f	20	nomask	57	1080	64	20
7046	hetero	f	20	nomask	44	1082	34	8
7046	hetero	f	20	nomask	35	1091	26	20
7046	hetero	f	20	nomask	67	1093	40	0
7046	hetero	f	20	nomask	36	1107	40	0
7046	hetero	f	20	nomask	64	1108	69	20
7046	hetero	f	20	nomask	44	1132	27	0
7046	hetero	f	20	nomask	60	1989	74	20
7046	hetero	f	20	nomask	60	2040	57	0
7047	hetero	m	23	mask	39	1011		20
7047	hetero	m	23	mask	42	1016	36	2
7047	hetero	m	23	mask	57	1025	47	12
7047	hetero	m	23	mask	47	1028		8
7047	hetero	m	23	mask	63	1033		0
7047	hetero	m	23	mask	48	1043	46	9
7047	hetero	m	23	mask	37	1053	45	20
7047	hetero	m	23	mask	56	1054	51	0
7047	hetero	m	23	mask	48	1063	45	20
7047	hetero	m	23	mask	47	1073		10
7047	hetero	m	23	mask	59	1079		10
7047	hetero	m	23	mask	39	1080	43	20
7047	hetero	m	23	mask	48	1082	33	8
7047	hetero	m	23	mask	61	1091	46	20
7047	hetero	m	23	mask	65	1093		0
7047	hetero	m	23	mask	44	1107	39	0
7047	hetero	m	23	mask	40	1108	48	20
7047	hetero	m	23	mask	41	1132		0
7047	hetero	m	23	mask	41	1989	33	20
7047	hetero	m	23	mask	43	2040	45	0
7047	hetero	m	23	nomask	47	1011	42	20
7047	hetero	m	23	nomask	44	1016	34	2
7047	hetero	m	23	nomask	41	1025	41	12
7047	hetero	m	23	nomask	43	1028	40	8
7047	hetero	m	23	nomask	59	1033	50	0
7047	hetero	m	23	nomask	42	1043	41	9
7047	hetero	m	23	nomask	58	1053	44	20
7047	hetero	m	23	nomask	43	1054	46	0
7047	hetero	m	23	nomask	45	1063	43	20
7047	hetero	m	23	nomask	47	1073	41	10
7047	hetero	m	23	nomask	57	1079	54	10
7047	hetero	m	23	nomask	45	1080		20
7047	hetero	m	23	nomask	47	1082	41	8
7047	hetero	m	23	nomask	58	1091	43	20
7047	hetero	m	23	nomask	58	1093		0
7047	hetero	m	23	nomask	39	1107	38	0
7047	hetero	m	23	nomask	46	1108	47	20
7047	hetero	m	23	nomask	59	1132	49	0
7047	hetero	m	23	nomask	45	1989	42	20
7047	hetero	m	23	nomask	56	2040	45	0
7048	hetero	f	30	mask	69	1011	33	20
7048	hetero	f	30	mask	43	1016	37	2
7048	hetero	f	30	mask	79	1025		12
7048	hetero	f	30	mask	32	1028	49	8
7048	hetero	f	30	mask	75	1033	49	0
7048	hetero	f	30	mask	61	1043	49	9
7048	hetero	f	30	mask	32	1053	39	20
7048	hetero	f	30	mask	80	1054	19	0
7048	hetero	f	30	mask	32	1063	40	20
7048	hetero	f	30	mask	85	1073	37	10
7048	hetero	f	30	mask	81	1079	54	10
7048	hetero	f	30	mask	35	1080		20
7048	hetero	f	30	mask	85	1082	53	8
7048	hetero	f	30	mask	61	1091	42	20
7048	hetero	f	30	mask	87	1093	45	0
7048	hetero	f	30	mask	19	1107	39	0
7048	hetero	f	30	mask	84	1108	49	20
7048	hetero	f	30	mask	65	1132	38	0
7048	hetero	f	30	mask	57	1989		20
7048	hetero	f	30	mask	12	2040	62	0
7048	hetero	f	30	nomask	28	1011	29	20
7048	hetero	f	30	nomask	66	1016	31	2
7048	hetero	f	30	nomask	31	1025	43	12
7048	hetero	f	30	nomask	15	1028	34	8
7048	hetero	f	30	nomask	46	1033		0
7048	hetero	f	30	nomask	5	1043	53	9
7048	hetero	f	30	nomask	36	1053	39	20
7048	hetero	f	30	nomask	66	1054	34	0
7048	hetero	f	30	nomask	20	1063	29	20
7048	hetero	f	30	nomask	72	1073	32	10
7048	hetero	f	30	nomask	12	1079	52	10
7048	hetero	f	30	nomask	28	1080	45	20
7048	hetero	f	30	nomask	67	1082	42	8
7048	hetero	f	30	nomask	68	1091	31	20
7048	hetero	f	30	nomask	13	1093	42	0
7048	hetero	f	30	nomask	59	1107	39	0
7048	hetero	f	30	nomask	59	1108	44	20
7048	hetero	f	30	nomask	35	1132	42	0
7048	hetero	f	30	nomask	57	1989	35	20
7048	hetero	f	30	nomask	32	2040		0
7049	bi	f	19	mask	70	1011	11	20
7049	bi	f	19	mask	17	1016	0	2
7049	bi	f	19	mask	59	1025	63	12
7049	bi	f	19	mask	23	1028	75	8
7049	bi	f	19	mask	64	1033	63	0
7049	bi	f	19	mask	73	1043	71	9
7049	bi	f	19	mask	24	1053	40	20
7049	bi	f	19	mask	87	1054	70	0
7049	bi	f	19	mask	79	1063	33	20
7049	bi	f	19	mask	94	1073	19	10
7049	bi	f	19	mask	75	1079	97	10
7049	bi	f	19	mask	34	1080	66	20
7049	bi	f	19	mask	89	1082	52	8
7049	bi	f	19	mask	96	1091	14	20
7049	bi	f	19	mask	35	1093	30	0
7049	bi	f	19	mask	30	1107	8	0
7049	bi	f	19	mask	71	1108	10	20
7049	bi	f	19	mask	69	1132	71	0
7049	bi	f	19	mask	65	1989	10	20
7049	bi	f	19	mask	35	2040	8	0
7049	bi	f	19	nomask	30	1011	10	20
7049	bi	f	19	nomask	4	1016	0	2
7049	bi	f	19	nomask	41	1025	56	12
7049	bi	f	19	nomask	25	1028	5	8
7049	bi	f	19	nomask	77	1033	55	0
7049	bi	f	19	nomask	20	1043	61	9
7049	bi	f	19	nomask	73	1053	28	20
7049	bi	f	19	nomask	83	1054	69	0
7049	bi	f	19	nomask	23	1063	32	20
7049	bi	f	19	nomask	16	1073	18	10
7049	bi	f	19	nomask	59	1079	94	10
7049	bi	f	19	nomask	61	1080	59	20
7049	bi	f	19	nomask	74	1082	66	8
7049	bi	f	19	nomask	75	1091	31	20
7049	bi	f	19	nomask	70	1093	25	0
7049	bi	f	19	nomask	35	1107	0	0
7049	bi	f	19	nomask	25	1108	4	20
7049	bi	f	19	nomask	60	1132	34	0
7049	bi	f	19	nomask	63	1989	7	20
7049	bi	f	19	nomask	73	2040	30	0
7050	hetero	f	24	mask	77	1011	14	20
7050	hetero	f	24	mask	11	1016	25	2
7050	hetero	f	24	mask	76	1025	77	12
7050	hetero	f	24	mask	62	1028		8
7050	hetero	f	24	mask	83	1033	82	0
7050	hetero	f	24	mask	77	1043	76	9
7050	hetero	f	24	mask	35	1053	24	20
7050	hetero	f	24	mask	33	1054	15	0
7050	hetero	f	24	mask	17	1063	87	20
7050	hetero	f	24	mask	27	1073	11	10
7050	hetero	f	24	mask	38	1079	88	10
7050	hetero	f	24	mask	81	1080	74	20
7050	hetero	f	24	mask	67	1082	64	8
7050	hetero	f	24	mask	92	1091	51	20
7050	hetero	f	24	mask	16	1093	74	0
7050	hetero	f	24	mask	21	1107	18	0
7050	hetero	f	24	mask	6	1108	29	20
7050	hetero	f	24	mask	14	1132	66	0
7050	hetero	f	24	mask	32	1989	25	20
7050	hetero	f	24	mask	19	2040	54	0
7050	hetero	f	24	nomask	12	1011	14	20
7050	hetero	f	24	nomask	25	1016	14	2
7050	hetero	f	24	nomask	18	1025	69	12
7050	hetero	f	24	nomask	77	1028	50	8
7050	hetero	f	24	nomask	70	1033	80	0
7050	hetero	f	24	nomask	13	1043	86	9
7050	hetero	f	24	nomask	65	1053	11	20
7050	hetero	f	24	nomask	77	1054	31	0
7050	hetero	f	24	nomask	17	1063	85	20
7050	hetero	f	24	nomask	12	1073	30	10
7050	hetero	f	24	nomask	76	1079	74	10
7050	hetero	f	24	nomask	72	1080	77	20
7050	hetero	f	24	nomask	77	1082		8
7050	hetero	f	24	nomask	75	1091	68	20
7050	hetero	f	24	nomask	9	1093		0
7050	hetero	f	24	nomask	12	1107	4	0
7050	hetero	f	24	nomask	17	1108	17	20
7050	hetero	f	24	nomask	70	1132	81	0
7050	hetero	f	24	nomask	72	1989	14	20
7050	hetero	f	24	nomask	29	2040	73	0
7051	hetero	f	22	mask	38	1011	67	20
7051	hetero	f	22	mask	24	1016	55	2
7051	hetero	f	22	mask	60	1025	71	12
7051	hetero	f	22	mask	53	1028	46	8
7051	hetero	f	22	mask	86	1033	56	0
7051	hetero	f	22	mask	68	1043	60	9
7051	hetero	f	22	mask	64	1053	60	20
7051	hetero	f	22	mask	65	1054	47	0
7051	hetero	f	22	mask	30	1063	62	20
7051	hetero	f	22	mask	12	1073	20	10
7051	hetero	f	22	mask	59	1079	76	10
7051	hetero	f	22	mask	15	1080	66	20
7051	hetero	f	22	mask	42	1082	55	8
7051	hetero	f	22	mask	90	1091	24	20
7051	hetero	f	22	mask	71	1093	39	0
7051	hetero	f	22	mask	28	1107	15	0
7051	hetero	f	22	mask	67	1108	67	20
7051	hetero	f	22	mask	71	1132	55	0
7051	hetero	f	22	mask	58	1989	70	20
7051	hetero	f	22	mask	58	2040	53	0
7051	hetero	f	22	nomask	29	1011	41	20
7051	hetero	f	22	nomask	17	1016	20	2
7051	hetero	f	22	nomask	13	1025	59	12
7051	hetero	f	22	nomask	63	1028	42	8
7051	hetero	f	22	nomask	59	1033	40	0
7051	hetero	f	22	nomask	62	1043	39	9
7051	hetero	f	22	nomask	72	1053	43	20
7051	hetero	f	22	nomask	70	1054	47	0
7051	hetero	f	22	nomask	54	1063	68	20
7051	hetero	f	22	nomask	8	1073	17	10
7051	hetero	f	22	nomask	40	1079	64	10
7051	hetero	f	22	nomask	22	1080	64	20
7051	hetero	f	22	nomask	26	1082	22	8
7051	hetero	f	22	nomask	6	1091	57	20
7051	hetero	f	22	nomask	11	1093	53	0
7051	hetero	f	22	nomask	24	1107	25	0
7051	hetero	f	22	nomask	41	1108	57	20
7051	hetero	f	22	nomask	63	1132	41	0
7051	hetero	f	22	nomask	60	1989	45	20
7051	hetero	f	22	nomask	14	2040	47	0
7052	bi	f	25	mask	89	1011	42	20
7052	bi	f	25	mask	67	1016	36	2
7052	bi	f	25	mask	73	1025	43	12
7052	bi	f	25	mask	42	1028	67	8
7052	bi	f	25	mask	91	1033	71	0
7052	bi	f	25	mask	40	1043	86	9
7052	bi	f	25	mask	71	1053	54	20
7052	bi	f	25	mask	98	1054	80	0
7052	bi	f	25	mask	46	1063	64	20
7052	bi	f	25	mask	78	1073	45	10
7052	bi	f	25	mask	89	1079	95	10
7052	bi	f	25	mask	46	1080	81	20
7052	bi	f	25	mask	99	1082	74	8
7052	bi	f	25	mask	62	1091	59	20
7052	bi	f	25	mask	93	1093	79	0
7052	bi	f	25	mask	92	1107	59	0
7052	bi	f	25	mask	95	1108	45	20
7052	bi	f	25	mask	74	1132	36	0
7052	bi	f	25	mask	85	1989	62	20
7052	bi	f	25	mask	68	2040	41	0
7052	bi	f	25	nomask	41	1011	24	20
7052	bi	f	25	nomask	25	1016	34	2
7052	bi	f	25	nomask	63	1025	62	12
7052	bi	f	25	nomask	35	1028	40	8
7052	bi	f	25	nomask	69	1033	75	0
7052	bi	f	25	nomask	70	1043	66	9
7052	bi	f	25	nomask	58	1053	42	20
7052	bi	f	25	nomask	97	1054	75	0
7052	bi	f	25	nomask	84	1063	60	20
7052	bi	f	25	nomask	70	1073	44	10
7052	bi	f	25	nomask	97	1079	96	10
7052	bi	f	25	nomask	64	1080	62	20
7052	bi	f	25	nomask	68	1082	65	8
7052	bi	f	25	nomask	73	1091	46	20
7052	bi	f	25	nomask	75	1093	65	0
7052	bi	f	25	nomask	40	1107	40	0
7052	bi	f	25	nomask	100	1108	27	20
7052	bi	f	25	nomask	44	1132	16	0
7052	bi	f	25	nomask	46	1989	60	20
[truncated: 401 more rows]

## Sheet: Honesty
PartID	SexOr	PartSex	Age	Condition	Honesty_rating	FaceID	Attr_score	Number of lies in CDG = "true" (Dis)Honesty
5001	hetero	f	21	mask	84	1704	61	26.087
5001	hetero	f	21	mask	70	1829	34	4.34783
5001	hetero	f	21	mask	80	2454	56	0
5001	hetero	f	21	mask	62	2748	35	0
5001	hetero	f	21	mask	78	3018	62	0
5001	hetero	f	21	mask	86	3220	67	95.6522
5001	hetero	f	21	mask	63	3360	85	0
5001	hetero	f	21	mask	63	3448	42	100
5001	hetero	f	21	mask	73	3477	43	91.3043
5001	hetero	f	21	mask	88	3490	64	100
5001	hetero	f	21	mask	92	3622	63	34.7826
5001	hetero	f	21	mask	82	3720	64	82.6087
5001	hetero	f	21	mask	96	3786	64	100
5001	hetero	f	21	mask	97	3876	57	100
5001	hetero	f	21	mask	95	3957	33	100
5001	hetero	f	21	mask	89	4046	40	21.7391
5001	hetero	f	21	mask		4050	29	100
5001	hetero	f	21	mask	45	4074	87	39.1304
5001	hetero	f	21	mask	91	4149	61	30.4348
5001	hetero	f	21	mask	60	4166	29	100
5001	hetero	f	21	nomask	75	1704	70	26.087
5001	hetero	f	21	nomask	66	1829	58	4.34783
5001	hetero	f	21	nomask	63	2454	27	0
5001	hetero	f	21	nomask	63	2748	25	0
5001	hetero	f	21	nomask	80	3018	66	0
5001	hetero	f	21	nomask	94	3220	85	95.6522
5001	hetero	f	21	nomask	85	3360	80	0
5001	hetero	f	21	nomask	77	3448	67	100
5001	hetero	f	21	nomask	84	3477	57	91.3043
5001	hetero	f	21	nomask	65	3490	78	100
5001	hetero	f	21	nomask	64	3622	40	34.7826
5001	hetero	f	21	nomask	78	3720	64	82.6087
5001	hetero	f	21	nomask	61	3786	65	100
5001	hetero	f	21	nomask	82	3876	39	100
5001	hetero	f	21	nomask	77	3957	36	100
5001	hetero	f	21	nomask	78	4046	56	21.7391
5001	hetero	f	21	nomask	62	4050	77	100
5001	hetero	f	21	nomask	45	4074	71	39.1304
5001	hetero	f	21	nomask	60	4149	58	30.4348
5001	hetero	f	21	nomask	49	4166	29	100
5002	hetero	m	21	mask	15	1704	78	26.087
5002	hetero	m	21	mask	26	1829	29	4.34783
5002	hetero	m	21	mask	28	2454	55	0
5002	hetero	m	21	mask	24	2748	40	0
5002	hetero	m	21	mask	44	3018	59	0
5002	hetero	m	21	mask	69	3220	53	95.6522
5002	hetero	m	21	mask	77	3360	64	0
5002	hetero	m	21	mask		3448	5	100
5002	hetero	m	21	mask	29	3477	12	91.3043
5002	hetero	m	21	mask	38	3490	32	100
5002	hetero	m	21	mask	58	3622	36	34.7826
5002	hetero	m	21	mask	37	3720	34	82.6087
5002	hetero	m	21	mask	39	3786	47	100
5002	hetero	m	21	mask	33	3876	41	100
5002	hetero	m	21	mask	100	3957	42	100
5002	hetero	m	21	mask	77	4046	23	21.7391
5002	hetero	m	21	mask	25	4050	61	100
5002	hetero	m	21	mask	58	4074	45	39.1304
5002	hetero	m	21	mask	64	4149	32	30.4348
5002	hetero	m	21	mask	61	4166	8	100
5002	hetero	m	21	nomask	6	1704	81	26.087
5002	hetero	m	21	nomask	39	1829	0	4.34783
5002	hetero	m	21	nomask	70	2454	73	0
5002	hetero	m	21	nomask	0	2748	0	0
5002	hetero	m	21	nomask	65	3018	53	0
5002	hetero	m	21	nomask	26	3220	45	95.6522
5002	hetero	m	21	nomask	100	3360	91	0
5002	hetero	m	21	nomask	69	3448	44	100
5002	hetero	m	21	nomask	16	3477	0	91.3043
5002	hetero	m	21	nomask		3490	39	100
5002	hetero	m	21	nomask	63	3622	61	34.7826
5002	hetero	m	21	nomask	28	3720	51	82.6087
5002	hetero	m	21	nomask	40	3786	22	100
5002	hetero	m	21	nomask	100	3876	42	100
5002	hetero	m	21	nomask	100	3957	17	100
5002	hetero	m	21	nomask	100	4046	32	21.7391
5002	hetero	m	21	nomask	35	4050	57	100
5002	hetero	m	21	nomask	64	4074	26	39.1304
5002	hetero	m	21	nomask	43	4149	38	30.4348
5002	hetero	m	21	nomask	66	4166	32	100
5003	hetero	m	25	mask	67	1704	34	26.087
5003	hetero	m	25	mask	34	1829	62	4.34783
5003	hetero	m	25	mask	56	2454	65	0
5003	hetero	m	25	mask	0	2748	0	0
5003	hetero	m	25	mask	7	3018	11	0
5003	hetero	m	25	mask	23	3220	4	95.6522
5003	hetero	m	25	mask	35	3360	22	0
5003	hetero	m	25	mask	0	3448	0	100
5003	hetero	m	25	mask	64	3477	0	91.3043
5003	hetero	m	25	mask	24	3490	4	100
5003	hetero	m	25	mask	0	3622	63	34.7826
5003	hetero	m	25	mask	70	3720	4	82.6087
5003	hetero	m	25	mask	26	3786	29	100
5003	hetero	m	25	mask	64	3876	5	100
5003	hetero	m	25	mask	32	3957	4	100
5003	hetero	m	25	mask	16	4046	8	21.7391
5003	hetero	m	25	mask	27	4050	68	100
5003	hetero	m	25	mask	27	4074	0	39.1304
5003	hetero	m	25	mask	24	4149	3	30.4348
5003	hetero	m	25	mask	61	4166	60	100
5003	hetero	m	25	nomask	81	1704	34	26.087
5003	hetero	m	25	nomask	29	1829	63	4.34783
5003	hetero	m	25	nomask	91	2454	96	0
5003	hetero	m	25	nomask	53	2748	0	0
5003	hetero	m	25	nomask	24	3018	0	0
5003	hetero	m	25	nomask	21	3220	44	95.6522
5003	hetero	m	25	nomask	23	3360	25	0
5003	hetero	m	25	nomask	32	3448	0	100
5003	hetero	m	25	nomask	22	3477	0	91.3043
5003	hetero	m	25	nomask	10	3490	0	100
5003	hetero	m	25	nomask	67	3622	3	34.7826
5003	hetero	m	25	nomask	28	3720	1	82.6087
5003	hetero	m	25	nomask	63	3786	0	100
5003	hetero	m	25	nomask	25	3876	0	100
5003	hetero	m	25	nomask	14	3957	0	100
5003	hetero	m	25	nomask	61	4046	0	21.7391
5003	hetero	m	25	nomask	65	4050	60	100
5003	hetero	m	25	nomask	29	4074	5	39.1304
5003	hetero	m	25	nomask	18	4149	0	30.4348
5003	hetero	m	25	nomask	36	4166	58	100
5004	hetero	f	22	mask	40	1704	57	26.087
5004	hetero	f	22	mask	45	1829	39	4.34783
5004	hetero	f	22	mask	60	2454	66	0
5004	hetero	f	22	mask	25	2748	0	0
5004	hetero	f	22	mask	44	3018	56	0
5004	hetero	f	22	mask	69	3220	52	95.6522
5004	hetero	f	22	mask	35	3360	62	0
5004	hetero	f	22	mask	64	3448	48	100
5004	hetero	f	22	mask	59	3477	55	91.3043
5004	hetero	f	22	mask	64	3490	44	100
5004	hetero	f	22	mask	60	3622	56	34.7826
5004	hetero	f	22	mask	41	3720	61	82.6087
5004	hetero	f	22	mask	45	3786	15	100
5004	hetero	f	22	mask	47	3876	27	100
5004	hetero	f	22	mask	55	3957	54	100
5004	hetero	f	22	mask	46	4046	31	21.7391
5004	hetero	f	22	mask	23	4050	53	100
5004	hetero	f	22	mask	24	4074	71	39.1304
5004	hetero	f	22	mask	49	4149	45	30.4348
5004	hetero	f	22	mask	42	4166	59	100
5004	hetero	f	22	nomask	38	1704	47	26.087
5004	hetero	f	22	nomask	41	1829	57	4.34783
5004	hetero	f	22	nomask	53	2454	63	0
5004	hetero	f	22	nomask	13	2748	12	0
5004	hetero	f	22	nomask	58	3018	58	0
5004	hetero	f	22	nomask	17	3220	58	95.6522
5004	hetero	f	22	nomask	29	3360	35	0
5004	hetero	f	22	nomask	46	3448	55	100
5004	hetero	f	22	nomask	45	3477	35	91.3043
5004	hetero	f	22	nomask	47	3490	56	100
5004	hetero	f	22	nomask	44	3622	62	34.7826
5004	hetero	f	22	nomask	33	3720	36	82.6087
5004	hetero	f	22	nomask	35	3786	64	100
5004	hetero	f	22	nomask	66	3876	34	100
5004	hetero	f	22	nomask	60	3957	53	100
5004	hetero	f	22	nomask	53	4046	37	21.7391
5004	hetero	f	22	nomask	31	4050	67	100
5004	hetero	f	22	nomask	11	4074	52	39.1304
5004	hetero	f	22	nomask	32	4149	34	30.4348
5004	hetero	f	22	nomask	53	4166	61	100
5005	hetero	f	20	mask	61	1704	65	26.087
5005	hetero	f	20	mask	83	1829	60	4.34783
5005	hetero	f	20	mask	68	2454	64	0
5005	hetero	f	20	mask	35	2748	34	0
5005	hetero	f	20	mask	33	3018	32	0
5005	hetero	f	20	mask	35	3220	33	95.6522
5005	hetero	f	20	mask	92	3360	91	0
5005	hetero	f	20	mask	68	3448	66	100
5005	hetero	f	20	mask	82	3477	59	91.3043
5005	hetero	f	20	mask	41	3490	36	100
5005	hetero	f	20	mask	59	3622	66	34.7826
5005	hetero	f	20	mask	68	3720	68	82.6087
5005	hetero	f	20	mask	38	3786	35	100
5005	hetero	f	20	mask	48	3876	65	100
5005	hetero	f	20	mask	74	3957	68	100
5005	hetero	f	20	mask	47	4046	34	21.7391
5005	hetero	f	20	mask	40	4050	34	100
5005	hetero	f	20	mask	70	4074	81	39.1304
5005	hetero	f	20	mask	59	4149	40	30.4348
5005	hetero	f	20	mask	72	4166	28	100
5005	hetero	f	20	nomask	61	1704	39	26.087
5005	hetero	f	20	nomask	39	1829	37	4.34783
5005	hetero	f	20	nomask	66	2454	73	0
5005	hetero	f	20	nomask	25	2748	39	0
5005	hetero	f	20	nomask	80	3018	80	0
5005	hetero	f	20	nomask	32	3220	68	95.6522
5005	hetero	f	20	nomask	94	3360	96	0
5005	hetero	f	20	nomask	59	3448	64	100
5005	hetero	f	20	nomask	79	3477	38	91.3043
5005	hetero	f	20	nomask	78	3490	68	100
5005	hetero	f	20	nomask	41	3622	40	34.7826
5005	hetero	f	20	nomask	67	3720	71	82.6087
5005	hetero	f	20	nomask	31	3786	42	100
5005	hetero	f	20	nomask	43	3876	34	100
5005	hetero	f	20	nomask	82	3957	67	100
5005	hetero	f	20	nomask	68	4046	42	21.7391
5005	hetero	f	20	nomask	39	4050	41	100
5005	hetero	f	20	nomask	80	4074	67	39.1304
5005	hetero	f	20	nomask	39	4149	39	30.4348
5005	hetero	f	20	nomask	35	4166	35	100
5006	hetero	f	22	mask	94	1704	0	26.087
5006	hetero	f	22	mask	100	1829	0	4.34783
5006	hetero	f	22	mask	25	2454	0	0
5006	hetero	f	22	mask	10	2748	0	0
5006	hetero	f	22	mask	38	3018	0	0
5006	hetero	f	22	mask	33	3220	0	95.6522
5006	hetero	f	22	mask	22	3360	0	0
5006	hetero	f	22	mask	45	3448	0	100
5006	hetero	f	22	mask	26	3477	0	91.3043
5006	hetero	f	22	mask	40	3490	0	100
5006	hetero	f	22	mask	27	3622	0	34.7826
5006	hetero	f	22	mask	84	3720	0	82.6087
5006	hetero	f	22	mask	21	3786	0	100
5006	hetero	f	22	mask	86	3876	0	100
5006	hetero	f	22	mask	16	3957	0	100
5006	hetero	f	22	mask	100	4046	0	21.7391
5006	hetero	f	22	mask	19	4050	0	100
5006	hetero	f	22	mask	88	4074	0	39.1304
5006	hetero	f	22	mask	86	4149	0	30.4348
5006	hetero	f	22	mask	28	4166	0	100
5006	hetero	f	22	nomask	64	1704	0	26.087
5006	hetero	f	22	nomask	12	1829	0	4.34783
5006	hetero	f	22	nomask	58	2454	0	0
5006	hetero	f	22	nomask	22	2748	0	0
5006	hetero	f	22	nomask	88	3018	0	0
5006	hetero	f	22	nomask	100	3220	0	95.6522
5006	hetero	f	22	nomask	39	3360	0	0
5006	hetero	f	22	nomask	92	3448	0	100
5006	hetero	f	22	nomask	33	3477	0	91.3043
5006	hetero	f	22	nomask	97	3490	0	100
5006	hetero	f	22	nomask	27	3622	0	34.7826
5006	hetero	f	22	nomask	86	3720	0	82.6087
5006	hetero	f	22	nomask	77	3786	0	100
5006	hetero	f	22	nomask	15	3876	0	100
5006	hetero	f	22	nomask	74	3957	0	100
5006	hetero	f	22	nomask	19	4046	0	21.7391
5006	hetero	f	22	nomask	17	4050	0	100
5006	hetero	f	22	nomask	90	4074	0	39.1304
5006	hetero	f	22	nomask	27	4149	0	30.4348
5006	hetero	f	22	nomask	71	4166	0	100
5007	hetero	f	21	mask	12	1704	29	26.087
5007	hetero	f	21	mask	33	1829	0	4.34783
5007	hetero	f	21	mask		2454	33	0
5007	hetero	f	21	mask	27	2748	2	0
5007	hetero	f	21	mask	49	3018	39	0
5007	hetero	f	21	mask	28	3220	0	95.6522
5007	hetero	f	21	mask	54	3360	42	0
5007	hetero	f	21	mask	41	3448	33	100
5007	hetero	f	21	mask	56	3477	11	91.3043
5007	hetero	f	21	mask	42	3490	17	100
5007	hetero	f	21	mask	86	3622	15	34.7826
5007	hetero	f	21	mask	88	3720	48	82.6087
5007	hetero	f	21	mask	61	3786	17	100
5007	hetero	f	21	mask	98	3876	17	100
5007	hetero	f	21	mask	54	3957	14	100
5007	hetero	f	21	mask	100	4046	16	21.7391
5007	hetero	f	21	mask	32	4050	4	100
5007	hetero	f	21	mask	36	4074	55	39.1304
5007	hetero	f	21	mask	59	4149	48	30.4348
5007	hetero	f	21	mask	30	4166	0	100
5007	hetero	f	21	nomask	29	1704	8	26.087
5007	hetero	f	21	nomask	32	1829	0	4.34783
5007	hetero	f	21	nomask	39	2454	13	0
5007	hetero	f	21	nomask	24	2748	0	0
5007	hetero	f	21	nomask	50	3018	37	0
5007	hetero	f	21	nomask	38	3220	20	95.6522
5007	hetero	f	21	nomask	28	3360		0
5007	hetero	f	21	nomask	71	3448	24	100
5007	hetero	f	21	nomask	36	3477	36	91.3043
5007	hetero	f	21	nomask	88	3490	16	100
5007	hetero	f	21	nomask	72	3622	24	34.7826
5007	hetero	f	21	nomask	100	3720	40	82.6087
5007	hetero	f	21	nomask	51	3786	21	100
5007	hetero	f	21	nomask	59	3876	21	100
5007	hetero	f	21	nomask	48	3957	12	100
5007	hetero	f	21	nomask	89	4046	21	21.7391
5007	hetero	f	21	nomask	53	4050	0	100
5007	hetero	f	21	nomask	44	4074	49	39.1304
5007	hetero	f	21	nomask	89	4149	41	30.4348
5007	hetero	f	21	nomask	40	4166	0	100
5008	hetero	f	31	mask	45	1704	56	26.087
5008	hetero	f	31	mask	63	1829	53	4.34783
5008	hetero	f	31	mask	41	2454	45	0
5008	hetero	f	31	mask	26	2748	14	0
5008	hetero	f	31	mask	27	3018	48	0
5008	hetero	f	31	mask	18	3220	62	95.6522
5008	hetero	f	31	mask	37	3360	14	0
5008	hetero	f	31	mask	74	3448	59	100
5008	hetero	f	31	mask	32	3477	65	91.3043
5008	hetero	f	31	mask	70	3490	45	100
5008	hetero	f	31	mask	69	3622	65	34.7826
5008	hetero	f	31	mask	64	3720	50	82.6087
5008	hetero	f	31	mask	65	3786	34	100
5008	hetero	f	31	mask	61	3876	40	100
5008	hetero	f	31	mask	36	3957	19	100
5008	hetero	f	31	mask	40	4046	35	21.7391
5008	hetero	f	31	mask	19	4050	61	100
5008	hetero	f	31	mask	60	4074	38	39.1304
5008	hetero	f	31	mask	38	4149	48	30.4348
5008	hetero	f	31	mask	19	4166		100
5008	hetero	f	31	nomask	45	1704	30	26.087
5008	hetero	f	31	nomask	21	1829	49	4.34783
5008	hetero	f	31	nomask	44	2454	57	0
5008	hetero	f	31	nomask	27	2748	16	0
5008	hetero	f	31	nomask	71	3018	36	0
5008	hetero	f	31	nomask	34	3220		95.6522
5008	hetero	f	31	nomask	19	3360	18	0
5008	hetero	f	31	nomask	61	3448	29	100
5008	hetero	f	31	nomask	37	3477	32	91.3043
5008	hetero	f	31	nomask	70	3490	37	100
5008	hetero	f	31	nomask	74	3622	31	34.7826
5008	hetero	f	31	nomask	63	3720	31	82.6087
5008	hetero	f	31	nomask	39	3786	37	100
5008	hetero	f	31	nomask	75	3876	41	100
5008	hetero	f	31	nomask	34	3957	42	100
5008	hetero	f	31	nomask	59	4046	34	21.7391
5008	hetero	f	31	nomask	28	4050	72	100
5008	hetero	f	31	nomask	55	4074	43	39.1304
5008	hetero	f	31	nomask	66	4149	38	30.4348
5008	hetero	f	31	nomask	13	4166	42	100
5009	hetero	f	28	mask	59	1704	57	26.087
5009	hetero	f	28	mask	72	1829	84	4.34783
5009	hetero	f	28	mask	64	2454	59	0
5009	hetero	f	28	mask	29	2748	28	0
5009	hetero	f	28	mask	55	3018	69	0
5009	hetero	f	28	mask	68	3220	59	95.6522
5009	hetero	f	28	mask	40	3360	74	0
5009	hetero	f	28	mask	60	3448	62	100
5009	hetero	f	28	mask	32	3477	54	91.3043
5009	hetero	f	28	mask	69	3490	60	100
5009	hetero	f	28	mask	60	3622	72	34.7826
5009	hetero	f	28	mask	50	3720	52	82.6087
5009	hetero	f	28	mask	44	3786	46	100
5009	hetero	f	28	mask	54	3876	42	100
5009	hetero	f	28	mask	42	3957	45	100
5009	hetero	f	28	mask	58	4046	27	21.7391
5009	hetero	f	28	mask	72	4050	27	100
5009	hetero	f	28	mask	43	4074	63	39.1304
5009	hetero	f	28	mask	59	4149	38	30.4348
5009	hetero	f	28	mask	70	4166	42	100
5009	hetero	f	28	nomask	55	1704	56	26.087
5009	hetero	f	28	nomask	74	1829	74	4.34783
5009	hetero	f	28	nomask	74	2454	77	0
5009	hetero	f	28	nomask	41	2748	34	0
5009	hetero	f	28	nomask		3018	42	0
5009	hetero	f	28	nomask	75	3220	86	95.6522
5009	hetero	f	28	nomask	47	3360	79	0
5009	hetero	f	28	nomask	67	3448	42	100
5009	hetero	f	28	nomask	30	3477	58	91.3043
5009	hetero	f	28	nomask	69	3490	60	100
5009	hetero	f	28	nomask	55	3622	35	34.7826
5009	hetero	f	28	nomask	65	3720	56	82.6087
5009	hetero	f	28	nomask	44	3786	46	100
5009	hetero	f	28	nomask	45	3876	43	100
5009	hetero	f	28	nomask	55	3957	17	100
5009	hetero	f	28	nomask	56	4046	31	21.7391
5009	hetero	f	28	nomask	63	4050	72	100
5009	hetero	f	28	nomask	40	4074	74	39.1304
5009	hetero	f	28	nomask	30	4149	19	30.4348
5009	hetero	f	28	nomask	65	4166	74	100
5010	hetero	f	25	mask	34	1704	49	26.087
5010	hetero	f	25	mask	77	1829	55	4.34783
5010	hetero	f	25	mask		2454		0
5010	hetero	f	25	mask	58	2748	29	0
5010	hetero	f	25	mask	64	3018	46	0
5010	hetero	f	25	mask	61	3220	41	95.6522
5010	hetero	f	25	mask	40	3360	56	0
5010	hetero	f	25	mask	50	3448	45	100
5010	hetero	f	25	mask		3477	39	91.3043
5010	hetero	f	25	mask	57	3490	37	100
5010	hetero	f	25	mask	71	3622	32	34.7826
5010	hetero	f	25	mask	53	3720	58	82.6087
5010	hetero	f	25	mask	58	3786	33	100
5010	hetero	f	25	mask	41	3876	54	100
5010	hetero	f	25	mask	69	3957	40	100
5010	hetero	f	25	mask		4046	19	21.7391
5010	hetero	f	25	mask	32	4050	33	100
5010	hetero	f	25	mask	31	4074	56	39.1304
5010	hetero	f	25	mask	34	4149	40	30.4348
5010	hetero	f	25	mask	64	4166	19	100
5010	hetero	f	25	nomask	58	1704	37	26.087
5010	hetero	f	25	nomask	72	1829	61	4.34783
5010	hetero	f	25	nomask	66	2454	75	0
5010	hetero	f	25	nomask	28	2748	2	0
5010	hetero	f	25	nomask	80	3018	48	0
5010	hetero	f	25	nomask	32	3220	56	95.6522
5010	hetero	f	25	nomask	26	3360	56	0
5010	hetero	f	25	nomask	59	3448	41	100
5010	hetero	f	25	nomask	31	3477	30	91.3043
5010	hetero	f	25	nomask	74	3490	16	100
5010	hetero	f	25	nomask	34	3622	39	34.7826
5010	hetero	f	25	nomask	60	3720	85	82.6087
5010	hetero	f	25	nomask	64	3786	38	100
5010	hetero	f	25	nomask	24	3876	38	100
5010	hetero	f	25	nomask	60	3957	19	100
5010	hetero	f	25	nomask	64	4046	29	21.7391
5010	hetero	f	25	nomask	34	4050	46	100
5010	hetero	f	25	nomask	41	4074		39.1304
5010	hetero	f	25	nomask	17	4149	39	30.4348
5010	hetero	f	25	nomask	50	4166	7	100
5011	hetero	f	25	mask	43	1704	42	26.087
5011	hetero	f	25	mask	56	1829	39	4.34783
5011	hetero	f	25	mask	54	2454	44	0
5011	hetero	f	25	mask	55	2748	43	0
5011	hetero	f	25	mask	46	3018	45	0
5011	hetero	f	25	mask	43	3220	60	95.6522
5011	hetero	f	25	mask	71	3360	58	0
5011	hetero	f	25	mask	56	3448	47	100
5011	hetero	f	25	mask	44	3477	63	91.3043
5011	hetero	f	25	mask	45	3490	43	100
5011	hetero	f	25	mask	65	3622	66	34.7826
5011	hetero	f	25	mask	71	3720	70	82.6087
5011	hetero	f	25	mask	46	3786	44	100
5011	hetero	f	25	mask	54	3876	57	100
5011	hetero	f	25	mask	57	3957	42	100
5011	hetero	f	25	mask	46	4046	73	21.7391
5011	hetero	f	25	mask	63	4050	44	100
5011	hetero	f	25	mask	45	4074	16	39.1304
5011	hetero	f	25	mask	46	4149	58	30.4348
5011	hetero	f	25	mask	44	4166	57	100
5011	hetero	f	25	nomask	44	1704	42	26.087
5011	hetero	f	25	nomask	57	1829	47	4.34783
5011	hetero	f	25	nomask	56	2454	27	0
5011	hetero	f	25	nomask	43	2748	31	0
5011	hetero	f	25	nomask	53	3018	48	0
5011	hetero	f	25	nomask	58	3220	46	95.6522
5011	hetero	f	25	nomask	46	3360	34	0
5011	hetero	f	25	nomask	64	3448	54	100
5011	hetero	f	25	nomask	37	3477	43	91.3043
5011	hetero	f	25	nomask	68	3490	43	100
5011	hetero	f	25	nomask	57	3622	43	34.7826
5011	hetero	f	25	nomask	85	3720	74	82.6087
5011	hetero	f	25	nomask	32	3786	29	100
5011	hetero	f	25	nomask	33	3876	45	100
5011	hetero	f	25	nomask	46	3957	33	100
5011	hetero	f	25	nomask	72	4046	60	21.7391
5011	hetero	f	25	nomask	39	4050	56	100
5011	hetero	f	25	nomask	41	4074	23	39.1304
5011	hetero	f	25	nomask	58	4149	41	30.4348
5011	hetero	f	25	nomask	72	4166	79	100
5012	hetero	f	23	mask	78	1704	65	26.087
5012	hetero	f	23	mask	82	1829	38	4.34783
5012	hetero	f	23	mask	44	2454	73	0
5012	hetero	f	23	mask	36	2748	27	0
5012	hetero	f	23	mask	92	3018	73	0
5012	hetero	f	23	mask	82	3220	43	95.6522
5012	hetero	f	23	mask	64	3360	61	0
5012	hetero	f	23	mask	64	3448	60	100
5012	hetero	f	23	mask	40	3477	38	91.3043
5012	hetero	f	23	mask		3490	39	100
5012	hetero	f	23	mask	100	3622	72	34.7826
5012	hetero	f	23	mask	88	3720	41	82.6087
5012	hetero	f	23	mask	30	3786	38	100
5012	hetero	f	23	mask	67	3876	30	100
5012	hetero	f	23	mask	75	3957	25	100
5012	hetero	f	23	mask	31	4046	25	21.7391
5012	hetero	f	23	mask	36	4050	60	100
5012	hetero	f	23	mask	94	4074	79	39.1304
5012	hetero	f	23	mask	34	4149	39	30.4348
5012	hetero	f	23	mask	72	4166	36	100
5012	hetero	f	23	nomask	14	1704	58	26.087
5012	hetero	f	23	nomask	12	1829	17	4.34783
5012	hetero	f	23	nomask	75	2454	79	0
5012	hetero	f	23	nomask	15	2748	13	0
5012	hetero	f	23	nomask	100	3018	79	0
5012	hetero	f	23	nomask	73	3220	36	95.6522
5012	hetero	f	23	nomask	28	3360	27	0
5012	hetero	f	23	nomask	87	3448	45	100
5012	hetero	f	23	nomask	70	3477	36	91.3043
5012	hetero	f	23	nomask	71	3490	35	100
5012	hetero	f	23	nomask	35	3622	39	34.7826
5012	hetero	f	23	nomask	74	3720	22	82.6087
5012	hetero	f	23	nomask	37	3786	36	100
5012	hetero	f	23	nomask	23	3876	15	100
5012	hetero	f	23	nomask	81	3957	16	100
5012	hetero	f	23	nomask	5	4046	10	21.7391
5012	hetero	f	23	nomask	13	4050	62	100
5012	hetero	f	23	nomask	40	4074	55	39.1304
5012	hetero	f	23	nomask	31	4149	24	30.4348
5012	hetero	f	23	nomask	13	4166	27	100
5013	hetero	m	25	mask	27	1704	70	26.087
5013	hetero	m	25	mask	42	1829	26	4.34783
5013	hetero	m	25	mask	34	2454	62	0
5013	hetero	m	25	mask		2748	16	0
5013	hetero	m	25	mask	64	3018	34	0
5013	hetero	m	25	mask	64	3220	62	95.6522
5013	hetero	m	25	mask	66	3360	75	0
5013	hetero	m	25	mask	96	3448	30	100
5013	hetero	m	25	mask	75	3477	0	91.3043
5013	hetero	m	25	mask	40	3490	12	100
5013	hetero	m	25	mask	74	3622	20	34.7826
5013	hetero	m	25	mask	37	3720	63	82.6087
5013	hetero	m	25	mask	29	3786	42	100
5013	hetero	m	25	mask	36	3876	57	100
5013	hetero	m	25	mask	24	3957	10	100
5013	hetero	m	25	mask	34	4046	0	21.7391
5013	hetero	m	25	mask	25	4050	59	100
5013	hetero	m	25	mask	84	4074	64	39.1304
5013	hetero	m	25	mask	60	4149	64	30.4348
5013	hetero	m	25	mask	34	4166	29	100
5013	hetero	m	25	nomask	88	1704	22	26.087
5013	hetero	m	25	nomask	81	1829	31	4.34783
5013	hetero	m	25	nomask	84	2454	20	0
5013	hetero	m	25	nomask	48	2748	8	0
5013	hetero	m	25	nomask	62	3018	32	0
5013	hetero	m	25	nomask	62	3220	65	95.6522
5013	hetero	m	25	nomask	86	3360	80	0
5013	hetero	m	25	nomask	77	3448	13	100
5013	hetero	m	25	nomask	68	3477	18	91.3043
5013	hetero	m	25	nomask	82	3490	0	100
5013	hetero	m	25	nomask	69	3622	17	34.7826
5013	hetero	m	25	nomask	100	3720	56	82.6087
5013	hetero	m	25	nomask	89	3786	30	100
5013	hetero	m	25	nomask	40	3876	6	100
5013	hetero	m	25	nomask	71	3957	13	100
5013	hetero	m	25	nomask	71	4046	2	21.7391
5013	hetero	m	25	nomask	34	4050	63	100
5013	hetero	m	25	nomask	76	4074	25	39.1304
5013	hetero	m	25	nomask	88	4149	19	30.4348
5013	hetero	m	25	nomask	94	4166	6	100
5014	hetero	f	23	mask	37	1704	54	26.087
5014	hetero	f	23	mask	67	1829	7	4.34783
5014	hetero	f	23	mask	46	2454	8	0
5014	hetero	f	23	mask	43	2748	0	0
5014	hetero	f	23	mask	54	3018	24	0
5014	hetero	f	23	mask	33	3220	34	95.6522
5014	hetero	f	23	mask	75	3360	82	0
5014	hetero	f	23	mask	43	3448	29	100
5014	hetero	f	23	mask	33	3477	27	91.3043
5014	hetero	f	23	mask	43	3490	42	100
5014	hetero	f	23	mask	79	3622	48	34.7826
5014	hetero	f	23	mask	33	3720	41	82.6087
5014	hetero	f	23	mask	68	3786	37	100
5014	hetero	f	23	mask	84	3876	48	100
5014	hetero	f	23	mask	37	3957	47	100
5014	hetero	f	23	mask	62	4046	15	21.7391
5014	hetero	f	23	mask	22	4050	62	100
5014	hetero	f	23	mask	70	4074	54	39.1304
5014	hetero	f	23	mask	39	4149	47	30.4348
5014	hetero	f	23	mask	80	4166	0	100
5014	hetero	f	23	nomask	35	1704	47	26.087
5014	hetero	f	23	nomask	32	1829	14	4.34783
5014	hetero	f	23	nomask	19	2454	46	0
5014	hetero	f	23	nomask	24	2748	0	0
5014	hetero	f	23	nomask	82	3018	0	0
5014	hetero	f	23	nomask	66	3220	15	95.6522
5014	hetero	f	23	nomask	92	3360	84	0
5014	hetero	f	23	nomask	43	3448	7	100
5014	hetero	f	23	nomask	51	3477	41	91.3043
5014	hetero	f	23	nomask	41	3490	26	100
5014	hetero	f	23	nomask	78	3622	39	34.7826
5014	hetero	f	23	nomask	31	3720	61	82.6087
5014	hetero	f	23	nomask	40	3786	21	100
5014	hetero	f	23	nomask	0	3876	0	100
5014	hetero	f	23	nomask	60	3957	45	100
5014	hetero	f	23	nomask	46	4046	10	21.7391
5014	hetero	f	23	nomask	35	4050	45	100
5014	hetero	f	23	nomask	15	4074	52	39.1304
5014	hetero	f	23	nomask	45	4149	15	30.4348
5014	hetero	f	23	nomask	65	4166	21	100
5015	hetero	f	19	mask	72	1704	59	26.087
5015	hetero	f	19	mask	21	1829	24	4.34783
5015	hetero	f	19	mask	33	2454	21	0
5015	hetero	f	19	mask	23	2748	14	0
5015	hetero	f	19	mask	89	3018	55	0
5015	hetero	f	19	mask		3220	53	95.6522
5015	hetero	f	19	mask	84	3360	55	0
5015	hetero	f	19	mask	62	3448	37	100
5015	hetero	f	19	mask	36	3477	40	91.3043
5015	hetero	f	19	mask	57	3490	32	100
5015	hetero	f	19	mask	60	3622	65	34.7826
5015	hetero	f	19	mask	88	3720	73	82.6087
5015	hetero	f	19	mask	19	3786	58	100
5015	hetero	f	19	mask	32	3876	27	100
5015	hetero	f	19	mask	44	3957	35	100
5015	hetero	f	19	mask	66	4046	66	21.7391
5015	hetero	f	19	mask	34	4050	54	100
5015	hetero	f	19	mask	92	4074	62	39.1304
5015	hetero	f	19	mask	39	4149	56	30.4348
5015	hetero	f	19	mask	26	4166	19	100
5015	hetero	f	19	nomask	0	1704	9	26.087
5015	hetero	f	19	nomask	14	1829	16	4.34783
5015	hetero	f	19	nomask	25	2454	41	0
5015	hetero	f	19	nomask	13	2748	3	0
5015	hetero	f	19	nomask	60	3018	23	0
5015	hetero	f	19	nomask	95	3220	71	95.6522
5015	hetero	f	19	nomask	100	3360	55	0
5015	hetero	f	19	nomask	65	3448	14	100
5015	hetero	f	19	nomask	0	3477	7	91.3043
5015	hetero	f	19	nomask	30	3490	64	100
5015	hetero	f	19	nomask	88	3622		34.7826
5015	hetero	f	19	nomask	75	3720	38	82.6087
5015	hetero	f	19	nomask	23	3786	68	100
5015	hetero	f	19	nomask	81	3876	26	100
5015	hetero	f	19	nomask	78	3957	16	100
5015	hetero	f	19	nomask	0	4046	33	21.7391
5015	hetero	f	19	nomask	64	4050	51	100
5015	hetero	f	19	nomask	24	4074	42	39.1304
5015	hetero	f	19	nomask	32	4149	15	30.4348
5015	hetero	f	19	nomask	13	4166	0	100
5016	bi	f	25	mask	73	1704	73	26.087
5016	bi	f	25	mask	64	1829	34	4.34783
5016	bi	f	25	mask	42	2454	52	0
5016	bi	f	25	mask	34	2748	37	0
5016	bi	f	25	mask	29	3018	40	0
5016	bi	f	25	mask	64	3220	55	95.6522
5016	bi	f	25	mask	68	3360	56	0
5016	bi	f	25	mask	65	3448	46	100
5016	bi	f	25	mask	23	3477	43	91.3043
5016	bi	f	25	mask	60	3490	64	100
5016	bi	f	25	mask	65	3622	47	34.7826
5016	bi	f	25	mask	68	3720	45	82.6087
5016	bi	f	25	mask	50	3786	40	100
5016	bi	f	25	mask	75	3876	43	100
5016	bi	f	25	mask	36	3957	48	100
5016	bi	f	25	mask	62	4046	56	21.7391
5016	bi	f	25	mask	44	4050	57	100
5016	bi	f	25	mask	65	4074	56	39.1304
5016	bi	f	25	mask	68	4149	55	30.4348
5016	bi	f	25	mask	60	4166	53	100
5016	bi	f	25	nomask	63	1704	58	26.087
5016	bi	f	25	nomask	81	1829	44	4.34783
5016	bi	f	25	nomask	74	2454	56	0
5016	bi	f	25	nomask	14	2748	34	0
5016	bi	f	25	nomask	80	3018	43	0
5016	bi	f	25	nomask	67	3220	52	95.6522
5016	bi	f	25	nomask	68	3360	54	0
5016	bi	f	25	nomask	61	3448	40	100
5016	bi	f	25	nomask	22	3477	38	91.3043
5016	bi	f	25	nomask	69	3490	61	100
5016	bi	f	25	nomask	37	3622		34.7826
5016	bi	f	25	nomask	89	3720	55	82.6087
5016	bi	f	25	nomask	68	3786	42	100
5016	bi	f	25	nomask	32	3876	41	100
5016	bi	f	25	nomask	60	3957	34	100
5016	bi	f	25	nomask	35	4046	40	21.7391
5016	bi	f	25	nomask	32	4050	46	100
5016	bi	f	25	nomask	27	4074	42	39.1304
5016	bi	f	25	nomask	29	4149	44	30.4348
5016	bi	f	25	nomask	63	4166	39	100
5017	hetero	f	19	mask	21	1704	39	26.087
5017	hetero	f	19	mask	72	1829	65	4.34783
5017	hetero	f	19	mask	20	2454	26	0
5017	hetero	f	19	mask	9	2748	9	0
5017	hetero	f	19	mask	2	3018	13	0
5017	hetero	f	19	mask	27	3220	25	95.6522
5017	hetero	f	19	mask	41	3360	41	0
5017	hetero	f	19	mask	22	3448	31	100
5017	hetero	f	19	mask	20	3477	29	91.3043
5017	hetero	f	19	mask	26	3490	35	100
5017	hetero	f	19	mask	64	3622	22	34.7826
5017	hetero	f	19	mask	71	3720	22	82.6087
5017	hetero	f	19	mask	15	3786	15	100
5017	hetero	f	19	mask	24	3876	24	100
5017	hetero	f	19	mask	87	3957	36	100
5017	hetero	f	19	mask	35	4046	7	21.7391
5017	hetero	f	19	mask	21	4050	38	100
5017	hetero	f	19	mask	76	4074	62	39.1304
5017	hetero	f	19	mask	25	4149	16	30.4348
5017	hetero	f	19	mask	15	4166	32	100
5017	hetero	f	19	nomask	25	1704	35	26.087
5017	hetero	f	19	nomask	0	1829	40	4.34783
5017	hetero	f	19	nomask	64	2454	42	0
5017	hetero	f	19	nomask	9	2748	14	0
5017	hetero	f	19	nomask	31	3018	58	0
5017	hetero	f	19	nomask	84	3220	76	95.6522
5017	hetero	f	19	nomask	69	3360	52	0
5017	hetero	f	19	nomask	60	3448	60	100
5017	hetero	f	19	nomask	68	3477	51	91.3043
5017	hetero	f	19	nomask	70	3490	60	100
5017	hetero	f	19	nomask	74	3622	39	34.7826
5017	hetero	f	19	nomask	85	3720	53	82.6087
5017	hetero	f	19	nomask	24	3786	52	100
5017	hetero	f	19	nomask	3	3876	18	100
5017	hetero	f	19	nomask	83	3957	58	100
5017	hetero	f	19	nomask	78	4046	44	21.7391
5017	hetero	f	19	nomask	22	4050	41	100
5017	hetero	f	19	nomask	70	4074	72	39.1304
5017	hetero	f	19	nomask	14	4149	37	30.4348
5017	hetero	f	19	nomask	35	4166	46	100
5018	hetero	f	24	mask	48	1704	31	26.087
5018	hetero	f	24	mask	61	1829	54	4.34783
5018	hetero	f	24	mask	62	2454	42	0
5018	hetero	f	24	mask	53	2748	0	0
5018	hetero	f	24	mask	53	3018	3	0
5018	hetero	f	24	mask	55	3220	55	95.6522
5018	hetero	f	24	mask	61	3360	28	0
5018	hetero	f	24	mask	40	3448	38	100
5018	hetero	f	24	mask	53	3477	34	91.3043
5018	hetero	f	24	mask	59	3490	10	100
5018	hetero	f	24	mask	38	3622	0	34.7826
5018	hetero	f	24	mask	25	3720	37	82.6087
5018	hetero	f	24	mask	46	3786	0	100
5018	hetero	f	24	mask	38	3876	8	100
5018	hetero	f	24	mask	38	3957	46	100
5018	hetero	f	24	mask	53	4046	0	21.7391
5018	hetero	f	24	mask	40	4050	0	100
5018	hetero	f	24	mask	46	4074	10	39.1304
5018	hetero	f	24	mask	35	4149	10	30.4348
5018	hetero	f	24	mask	55	4166	56	100
5018	hetero	f	24	nomask	47	1704	41	26.087
5018	hetero	f	24	nomask	60	1829	46	4.34783
5018	hetero	f	24	nomask	70	2454	45	0
5018	hetero	f	24	nomask	41	2748	0	0
5018	hetero	f	24	nomask	34	3018	35	0
5018	hetero	f	24	nomask	42	3220	62	95.6522
5018	hetero	f	24	nomask	22	3360	18	0
5018	hetero	f	24	nomask	42	3448	55	100
5018	hetero	f	24	nomask	41	3477	20	91.3043
5018	hetero	f	24	nomask	37	3490	0	100
5018	hetero	f	24	nomask	32	3622	0	34.7826
5018	hetero	f	24	nomask	46	3720	52	82.6087
5018	hetero	f	24	nomask	53	3786	8	100
5018	hetero	f	24	nomask	28	3876	16	100
5018	hetero	f	24	nomask	38	3957	40	100
5018	hetero	f	24	nomask	39	4046	4	21.7391
5018	hetero	f	24	nomask	38	4050	17	100
5018	hetero	f	24	nomask	43	4074	36	39.1304
5018	hetero	f	24	nomask	27	4149	6	30.4348
5018	hetero	f	24	nomask	56	4166	42	100
5019	hetero	f	21	mask	59	1704	33	26.087
5019	hetero	f	21	mask	13	1829	23	4.34783
5019	hetero	f	21	mask	67	2454	40	0
5019	hetero	f	21	mask	43	2748	19	0
5019	hetero	f	21	mask	61	3018	25	0
5019	hetero	f	21	mask	66	3220	19	95.6522
5019	hetero	f	21	mask	33	3360	62	0
5019	hetero	f	21	mask	83	3448	34	100
5019	hetero	f	21	mask	19	3477	24	91.3043
5019	hetero	f	21	mask	79	3490	29	100
5019	hetero	f	21	mask	79	3622	60	34.7826
5019	hetero	f	21	mask	75	3720	31	82.6087
5019	hetero	f	21	mask	35	3786	44	100
5019	hetero	f	21	mask	62	3876	36	100
5019	hetero	f	21	mask	71	3957	39	100
5019	hetero	f	21	mask	72	4046	36	21.7391
5019	hetero	f	21	mask	29	4050	33	100
5019	hetero	f	21	mask	50	4074	66	39.1304
5019	hetero	f	21	mask	71	4149	44	30.4348
5019	hetero	f	21	mask	17	4166	30	100
5019	hetero	f	21	nomask	37	1704	32	26.087
5019	hetero	f	21	nomask	15	1829	1	4.34783
5019	hetero	f	21	nomask	36	2454	74	0
5019	hetero	f	21	nomask	40	2748	12	0
5019	hetero	f	21	nomask	71	3018	40	0
5019	hetero	f	21	nomask	61	3220	54	95.6522
5019	hetero	f	21	nomask	34	3360	68	0
5019	hetero	f	21	nomask	85	3448	40	100
5019	hetero	f	21	nomask	46	3477	54	91.3043
5019	hetero	f	21	nomask	82	3490	44	100
5019	hetero	f	21	nomask	40	3622	57	34.7826
5019	hetero	f	21	nomask	89	3720	64	82.6087
5019	hetero	f	21	nomask	74	3786	24	100
5019	hetero	f	21	nomask	22	3876	22	100
5019	hetero	f	21	nomask	65	3957	38	100
5019	hetero	f	21	nomask	78	4046	42	21.7391
5019	hetero	f	21	nomask	38	4050	29	100
5019	hetero	f	21	nomask	40	4074	29	39.1304
5019	hetero	f	21	nomask	70	4149	25	30.4348
5019	hetero	f	21	nomask	42	4166	3	100
5020	hetero	f	24	mask	46	1704	38	26.087
5020	hetero	f	24	mask	39	1829	37	4.34783
5020	hetero	f	24	mask	26	2454	70	0
5020	hetero	f	24	mask	42	2748	0	0
5020	hetero	f	24	mask	62	3018	39	0
5020	hetero	f	24	mask	36	3220	32	95.6522
5020	hetero	f	24	mask	65	3360	14	0
5020	hetero	f	24	mask	63	3448	40	100
5020	hetero	f	24	mask	41	3477	43	91.3043
5020	hetero	f	24	mask	60	3490	36	100
5020	hetero	f	24	mask	100	3622	45	34.7826
5020	hetero	f	24	mask	67	3720	59	82.6087
5020	hetero	f	24	mask	56	3786	39	100
5020	hetero	f	24	mask	42	3876	35	100
5020	hetero	f	24	mask	72	3957	0	100
5020	hetero	f	24	mask	65	4046	61	21.7391
5020	hetero	f	24	mask	60	4050	53	100
5020	hetero	f	24	mask	36	4074	71	39.1304
5020	hetero	f	24	mask	69	4149	38	30.4348
5020	hetero	f	24	mask	84	4166	42	100
5020	hetero	f	24	nomask	18	1704	47	26.087
5020	hetero	f	24	nomask	29	1829	47	4.34783
5020	hetero	f	24	nomask	34	2454	71	0
5020	hetero	f	24	nomask	48	2748	0	0
5020	hetero	f	24	nomask	34	3018	58	0
5020	hetero	f	24	nomask	42	3220	68	95.6522
5020	hetero	f	24	nomask	63	3360	9	0
5020	hetero	f	24	nomask	66	3448	36	100
5020	hetero	f	24	nomask		3477	13	91.3043
5020	hetero	f	24	nomask	38	3490	48	100
5020	hetero	f	24	nomask	57	3622	14	34.7826
5020	hetero	f	24	nomask	65	3720	46	82.6087
5020	hetero	f	24	nomask	25	3786	0	100
5020	hetero	f	24	nomask	36	3876	22	100
5020	hetero	f	24	nomask	81	3957	0	100
5020	hetero	f	24	nomask	90	4046	47	21.7391
5020	hetero	f	24	nomask	7	4050	62	100
5020	hetero	f	24	nomask	40	4074	54	39.1304
5020	hetero	f	24	nomask	70	4149	1	30.4348
5020	hetero	f	24	nomask	43	4166	32	100
5021	bi	f	28	mask	77	1704	82	26.087
5021	bi	f	28	mask	69	1829	75	4.34783
5021	bi	f	28	mask	93	2454	26	0
5021	bi	f	28	mask	43	2748	0	0
5021	bi	f	28	mask	46	3018	46	0
5021	bi	f	28	mask	42	3220	61	95.6522
5021	bi	f	28	mask	67	3360	56	0
5021	bi	f	28	mask	55	3448	95	100
5021	bi	f	28	mask	53	3477	77	91.3043
5021	bi	f	28	mask	55	3490	12	100
5021	bi	f	28	mask	83	3622	37	34.7826
5021	bi	f	28	mask	71	3720	71	82.6087
5021	bi	f	28	mask	82	3786	96	100
5021	bi	f	28	mask	100	3876	61	100
5021	bi	f	28	mask	100	3957	33	100
5021	bi	f	28	mask	43	4046	39	21.7391
5021	bi	f	28	mask	71	4050	23	100
5021	bi	f	28	mask	57	4074	70	39.1304
5021	bi	f	28	mask	64	4149	72	30.4348
5021	bi	f	28	mask	18	4166	26	100
5021	bi	f	28	nomask	0	1704	51	26.087
5021	bi	f	28	nomask	0	1829	33	4.34783
5021	bi	f	28	nomask	7	2454	21	0
5021	bi	f	28	nomask	25	2748	0	0
5021	bi	f	28	nomask	76	3018	11	0
5021	bi	f	28	nomask	56	3220	52	95.6522
5021	bi	f	28	nomask	92	3360	66	0
5021	bi	f	28	nomask	41	3448	41	100
5021	bi	f	28	nomask	68	3477	58	91.3043
5021	bi	f	28	nomask	100	3490	5	100
5021	bi	f	28	nomask	35	3622	0	34.7826
5021	bi	f	28	nomask	16	3720	30	82.6087
5021	bi	f	28	nomask	14	3786	31	100
5021	bi	f	28	nomask	91	3876	47	100
5021	bi	f	28	nomask	92	3957	0	100
5021	bi	f	28	nomask	64	4046	0	21.7391
5021	bi	f	28	nomask	40	4050	53	100
5021	bi	f	28	nomask	34	4074	32	39.1304
5021	bi	f	28	nomask	69	4149	41	30.4348
5021	bi	f	28	nomask	3	4166	10	100
5022	hetero	f	28	mask	75	1704	65	26.087
5022	hetero	f	28	mask	66	1829	30	4.34783
5022	hetero	f	28	mask	56	2454	69	0
5022	hetero	f	28	mask	43	2748	25	0
5022	hetero	f	28	mask	33	3018	27	0
5022	hetero	f	28	mask	28	3220	26	95.6522
5022	hetero	f	28	mask	33	3360	22	0
5022	hetero	f	28	mask	65	3448	34	100
5022	hetero	f	28	mask	28	3477	20	91.3043
5022	hetero	f	28	mask	32	3490	29	100
5022	hetero	f	28	mask	74	3622	28	34.7826
5022	hetero	f	28	mask	35	3720	27	82.6087
5022	hetero	f	28	mask	65	3786	25	100
5022	hetero	f	28	mask	30	3876	14	100
5022	hetero	f	28	mask	28	3957	27	100
5022	hetero	f	28	mask	31	4046	28	21.7391
5022	hetero	f	28	mask	35	4050	31	100
5022	hetero	f	28	mask	57	4074	70	39.1304
5022	hetero	f	28	mask	36	4149	12	30.4348
5022	hetero	f	28	mask	26	4166	27	100
5022	hetero	f	28	nomask	28	1704	25	26.087
5022	hetero	f	28	nomask	33	1829	20	4.34783
5022	hetero	f	28	nomask	74	2454	65	0
5022	hetero	f	28	nomask	24	2748	17	0
5022	hetero	f	28	nomask	64	3018	23	0
5022	hetero	f	28	nomask	72	3220	69	95.6522
5022	hetero	f	28	nomask	70	3360	64	0
5022	hetero	f	28	nomask	34	3448	15	100
5022	hetero	f	28	nomask	35	3477	27	91.3043
5022	hetero	f	28	nomask	73	3490	36	100
5022	hetero	f	28	nomask	33	3622	32	34.7826
5022	hetero	f	28	nomask	70	3720	73	82.6087
5022	hetero	f	28	nomask	36	3786	23	100
5022	hetero	f	28	nomask	39	3876	25	100
5022	hetero	f	28	nomask	32	3957	16	100
5022	hetero	f	28	nomask	37	4046	25	21.7391
5022	hetero	f	28	nomask	33	4050	71	100
5022	hetero	f	28	nomask	36	4074	70	39.1304
5022	hetero	f	28	nomask	37	4149	8	30.4348
5022	hetero	f	28	nomask	30	4166	0	100
5023	hetero	m	32	mask	83	1704	79	26.087
5023	hetero	m	32	mask	71	1829	78	4.34783
5023	hetero	m	32	mask	82	2454	59	0
5023	hetero	m	32	mask	69	2748	23	0
5023	hetero	m	32	mask	57	3018	37	0
5023	hetero	m	32	mask	89	3220	62	95.6522
5023	hetero	m	32	mask	65	3360	76	0
5023	hetero	m	32	mask	88	3448	79	100
5023	hetero	m	32	mask	77	3477	65	91.3043
5023	hetero	m	32	mask	68	3490	34	100
5023	hetero	m	32	mask	74	3622	65	34.7826
5023	hetero	m	32	mask	62	3720	83	82.6087
5023	hetero	m	32	mask	65	3786	42	100
5023	hetero	m	32	mask	67	3876	10	100
5023	hetero	m	32	mask	68	3957	42	100
5023	hetero	m	32	mask	29	4046	0	21.7391
5023	hetero	m	32	mask	66	4050	31	100
5023	hetero	m	32	mask	64	4074	66	39.1304
5023	hetero	m	32	mask	69	4149	37	30.4348
5023	hetero	m	32	mask	74	4166	67	100
5023	hetero	m	32	nomask	84	1704	64	26.087
5023	hetero	m	32	nomask	71	1829	78	4.34783
5023	hetero	m	32	nomask	81	2454	65	0
5023	hetero	m	32	nomask	79	2748	16	0
5023	hetero	m	32	nomask	68	3018	59	0
5023	hetero	m	32	nomask	80	3220	65	95.6522
5023	hetero	m	32	nomask	70	3360	76	0
5023	hetero	m	32	nomask	85	3448	63	100
5023	hetero	m	32	nomask	71	3477	41	91.3043
5023	hetero	m	32	nomask	65	3490	25	100
5023	hetero	m	32	nomask	38	3622	4	34.7826
5023	hetero	m	32	nomask	69	3720	77	82.6087
5023	hetero	m	32	nomask	70	3786	21	100
5023	hetero	m	32	nomask	40	3876	23	100
5023	hetero	m	32	nomask	69	3957	61	100
5023	hetero	m	32	nomask	24	4046	0	21.7391
5023	hetero	m	32	nomask	79	4050	26	100
5023	hetero	m	32	nomask	81	4074	27	39.1304
5023	hetero	m	32	nomask	86	4149	38	30.4348
5023	hetero	m	32	nomask	81	4166	74	100
5024	hetero	m	24	mask	36	1704	67	26.087
5024	hetero	m	24	mask	44	1829	34	4.34783
5024	hetero	m	24	mask	60	2454	59	0
5024	hetero	m	24	mask	35	2748	21	0
5024	hetero	m	24	mask	72	3018	57	0
5024	hetero	m	24	mask	61	3220	62	95.6522
5024	hetero	m	24	mask	47	3360	54	0
5024	hetero	m	24	mask	30	3448	61	100
5024	hetero	m	24	mask	43	3477	39	91.3043
5024	hetero	m	24	mask	57	3490	36	100
5024	hetero	m	24	mask	57	3622	42	34.7826
5024	hetero	m	24	mask	37	3720	36	82.6087
5024	hetero	m	24	mask	58	3786	56	100
5024	hetero	m	24	mask	65	3876	28	100
5024	hetero	m	24	mask	45	3957	29	100
5024	hetero	m	24	mask	39	4046	35	21.7391
5024	hetero	m	24	mask	58	4050	44	100
5024	hetero	m	24	mask	65	4074	55	39.1304
5024	hetero	m	24	mask	61	4149	40	30.4348
5024	hetero	m	24	mask	36	4166	36	100
5024	hetero	m	24	nomask	61	1704	66	26.087
5024	hetero	m	24	nomask	64	1829	54	4.34783
5024	hetero	m	24	nomask	64	2454	61	0
5024	hetero	m	24	nomask	36	2748	16	0
5024	hetero	m	24	nomask	71	3018	53	0
5024	hetero	m	24	nomask	27	3220	68	95.6522
5024	hetero	m	24	nomask	54	3360	54	0
5024	hetero	m	24	nomask	29	3448	61	100
5024	hetero	m	24	nomask	61	3477	40	91.3043
5024	hetero	m	24	nomask	71	3490	36	100
5024	hetero	m	24	nomask	47	3622	40	34.7826
5024	hetero	m	24	nomask	53	3720	40	82.6087
5024	hetero	m	24	nomask	36	3786	33	100
5024	hetero	m	24	nomask	62	3876	29	100
5024	hetero	m	24	nomask	60	3957	47	100
5024	hetero	m	24	nomask	40	4046	35	21.7391
5024	hetero	m	24	nomask	63	4050	63	100
5024	hetero	m	24	nomask	64	4074	56	39.1304
5024	hetero	m	24	nomask	36	4149	35	30.4348
5024	hetero	m	24	nomask	44	4166	30	100
5025	hetero	f	24	mask	72	1704	71	26.087
5025	hetero	f	24	mask	13	1829	4	4.34783
5025	hetero	f	24	mask	37	2454	63	0
5025	hetero	f	24	mask	42	2748	9	0
5025	hetero	f	24	mask	58	3018	37	0
5025	hetero	f	24	mask	73	3220	44	95.6522
5025	hetero	f	24	mask	70	3360	30	0
5025	hetero	f	24	mask	66	3448	84	100
5025	hetero	f	24	mask	61	3477	64	91.3043
5025	hetero	f	24	mask	61	3490	29	100
5025	hetero	f	24	mask	77	3622	34	34.7826
5025	hetero	f	24	mask	78	3720	28	82.6087
5025	hetero	f	24	mask	44	3786	13	100
5025	hetero	f	24	mask	93	3876	6	100
5025	hetero	f	24	mask	44	3957	12	100
5025	hetero	f	24	mask	40	4046	22	21.7391
5025	hetero	f	24	mask	69	4050	38	100
5025	hetero	f	24	mask	29	4074	53	39.1304
5025	hetero	f	24	mask	49	4149	20	30.4348
5025	hetero	f	24	mask	61	4166	10	100
5025	hetero	f	24	nomask	37	1704	31	26.087
5025	hetero	f	24	nomask	17	1829	0	4.34783
5025	hetero	f	24	nomask	21	2454	58	0
5025	hetero	f	24	nomask	38	2748	0	0
5025	hetero	f	24	nomask	72	3018	39	0
5025	hetero	f	24	nomask	26	3220	63	95.6522
5025	hetero	f	24	nomask	58	3360	37	0
5025	hetero	f	24	nomask	74	3448	42	100
5025	hetero	f	24	nomask	60	3477	0	91.3043
5025	hetero	f	24	nomask	63	3490	30	100
5025	hetero	f	24	nomask	71	3622	33	34.7826
5025	hetero	f	24	nomask	12	3720	27	82.6087
5025	hetero	f	24	nomask	64	3786	9	100
5025	hetero	f	24	nomask	42	3876	4	100
5025	hetero	f	24	nomask	61	3957	13	100
5025	hetero	f	24	nomask	62	4046	32	21.7391
5025	hetero	f	24	nomask	43	4050	96	100
5025	hetero	f	24	nomask	60	4074	27	39.1304
5025	hetero	f	24	nomask	60	4149	0	30.4348
5025	hetero	f	24	nomask	42	4166	0	100
5026	bi	f	20	mask	59	1704	29	26.087
5026	bi	f	20	mask	26	1829	59	4.34783
5026	bi	f	20	mask	59	2454	40	0
5026	bi	f	20	mask	24	2748	0	0
5026	bi	f	20	mask	92	3018	59	0
5026	bi	f	20	mask	63	3220	44	95.6522
5026	bi	f	20	mask	61	3360	14	0
5026	bi	f	20	mask	44	3448	0	100
5026	bi	f	20	mask	64	3477	16	91.3043
5026	bi	f	20	mask	56	3490	1	100
5026	bi	f	20	mask	66	3622	42	34.7826
5026	bi	f	20	mask	62	3720	17	82.6087
5026	bi	f	20	mask		3786	4	100
5026	bi	f	20	mask	46	3876	14	100
5026	bi	f	20	mask	71	3957	12	100
5026	bi	f	20	mask	60	4046	4	21.7391
5026	bi	f	20	mask	63	4050	8	100
5026	bi	f	20	mask	72	4074		39.1304
5026	bi	f	20	mask	59	4149	20	30.4348
5026	bi	f	20	mask	60	4166	2	100
5026	bi	f	20	nomask	20	1704	20	26.087
5026	bi	f	20	nomask	21	1829	17	4.34783
5026	bi	f	20	nomask	35	2454	13	0
5026	bi	f	20	nomask		2748	3	0
5026	bi	f	20	nomask	94	3018	38	0
5026	bi	f	20	nomask	38	3220	61	95.6522
5026	bi	f	20	nomask	63	3360		0
5026	bi	f	20	nomask	66	3448	0	100
5026	bi	f	20	nomask	55	3477	34	91.3043
5026	bi	f	20	nomask	61	3490	10	100
5026	bi	f	20	nomask	36	3622	54	34.7826
5026	bi	f	20	nomask	67	3720	51	82.6087
5026	bi	f	20	nomask	43	3786	25	100
5026	bi	f	20	nomask	3	3876	18	100
5026	bi	f	20	nomask	59	3957	46	100
5026	bi	f	20	nomask	71	4046	23	21.7391
5026	bi	f	20	nomask	16	4050	28	100
5026	bi	f	20	nomask	10	4074	17	39.1304
5026	bi	f	20	nomask	30	4149	4	30.4348
5026	bi	f	20	nomask	43	4166	1	100
5027	hetero	m	23	mask	93	1704	59	26.087
5027	hetero	m	23	mask	100	1829	83	4.34783
5027	hetero	m	23	mask	100	2454	79	0
5027	hetero	m	23	mask	76	2748	13	0
5027	hetero	m	23	mask	70	3018	35	0
5027	hetero	m	23	mask	27	3220	29	95.6522
5027	hetero	m	23	mask	83	3360	77	0
5027	hetero	m	23	mask	40	3448	24	100
5027	hetero	m	23	mask	26	3477	43	91.3043
5027	hetero	m	23	mask	31	3490	59	100
5027	hetero	m	23	mask	87	3622	73	34.7826
5027	hetero	m	23	mask	84	3720	74	82.6087
5027	hetero	m	23	mask	27	3786	69	100
5027	hetero	m	23	mask	73	3876	71	100
5027	hetero	m	23	mask	38	3957	62	100
5027	hetero	m	23	mask	16	4046	30	21.7391
5027	hetero	m	23	mask	18	4050	67	100
5027	hetero	m	23	mask	87	4074	88	39.1304
5027	hetero	m	23	mask	39	4149	63	30.4348
5027	hetero	m	23	mask	86	4166	40	100
5027	hetero	m	23	nomask	30	1704	38	26.087
5027	hetero	m	23	nomask	85	1829	83	4.34783
5027	hetero	m	23	nomask	92	2454	79	0
5027	hetero	m	23	nomask	20	2748	5	0
5027	hetero	m	23	nomask	34	3018	23	0
5027	hetero	m	23	nomask	64	3220	28	95.6522
5027	hetero	m	23	nomask	81	3360	85	0
5027	hetero	m	23	nomask	48	3448	32	100
5027	hetero	m	23	nomask	100	3477	12	91.3043
5027	hetero	m	23	nomask	71	3490	31	100
5027	hetero	m	23	nomask	15	3622	4	34.7826
5027	hetero	m	23	nomask	78	3720	91	82.6087
5027	hetero	m	23	nomask	25	3786	20	100
5027	hetero	m	23	nomask	17	3876	37	100
5027	hetero	m	23	nomask	100	3957	18	100
5027	hetero	m	23	nomask	86	4046	32	21.7391
5027	hetero	m	23	nomask	20	4050	38	100
5027	hetero	m	23	nomask	65	4074	59	39.1304
5027	hetero	m	23	nomask	27	4149	23	30.4348
5027	hetero	m	23	nomask	83	4166	22	100
5028	hetero	m	29	mask	38	1704	78	26.087
5028	hetero	m	29	mask	27	1829	70	4.34783
5028	hetero	m	29	mask	40	2454	41	0
5028	hetero	m	29	mask	70	2748	30	0
5028	hetero	m	29	mask	34	3018	33	0
5028	hetero	m	29	mask	66	3220	24	95.6522
5028	hetero	m	29	mask	75	3360	51	0
5028	hetero	m	29	mask	66	3448	32	100
5028	hetero	m	29	mask	70	3477	36	91.3043
5028	hetero	m	29	mask	80	3490	59	100
5028	hetero	m	29	mask	67	3622	35	34.7826
5028	hetero	m	29	mask	36	3720	60	82.6087
5028	hetero	m	29	mask	71	3786	61	100
5028	hetero	m	29	mask	77	3876	34	100
5028	hetero	m	29	mask	66	3957	14	100
5028	hetero	m	29	mask	29	4046	20	21.7391
5028	hetero	m	29	mask	28	4050	35	100
5028	hetero	m	29	mask	69	4074	61	39.1304
5028	hetero	m	29	mask	18	4149	34	30.4348
5028	hetero	m	29	mask	67	4166	18	100
5028	hetero	m	29	nomask	40	1704	61	26.087
5028	hetero	m	29	nomask	88	1829	70	4.34783
5028	hetero	m	29	nomask	66	2454	62	0
5028	hetero	m	29	nomask	12	2748	12	0
5028	hetero	m	29	nomask	58	3018	43	0
5028	hetero	m	29	nomask	34	3220	69	95.6522
5028	hetero	m	29	nomask	38	3360	56	0
5028	hetero	m	29	nomask	66	3448	47	100
5028	hetero	m	29	nomask	22	3477	21	91.3043
5028	hetero	m	29	nomask	81	3490	49	100
5028	hetero	m	29	nomask	64	3622	64	34.7826
5028	hetero	m	29	nomask	74	3720	33	82.6087
5028	hetero	m	29	nomask	33	3786	65	100
5028	hetero	m	29	nomask	64	3876	28	100
5028	hetero	m	29	nomask	73	3957	28	100
5028	hetero	m	29	nomask	31	4046	33	21.7391
5028	hetero	m	29	nomask	3	4050	42	100
5028	hetero	m	29	nomask	81	4074	66	39.1304
5028	hetero	m	29	nomask	64	4149	60	30.4348
5028	hetero	m	29	nomask	79	4166	31	100
5029	hetero	f	30	mask	7	1704	41	26.087
5029	hetero	f	30	mask	11	1829	14	4.34783
5029	hetero	f	30	mask	78	2454	82	0
5029	hetero	f	30	mask	28	2748	12	0
5029	hetero	f	30	mask	80	3018	39	0
5029	hetero	f	30	mask	74	3220	26	95.6522
5029	hetero	f	30	mask	18	3360	43	0
5029	hetero	f	30	mask	78	3448	71	100
5029	hetero	f	30	mask	36	3477	35	91.3043
5029	hetero	f	30	mask	16	3490	42	100
5029	hetero	f	30	mask	68	3622	62	34.7826
5029	hetero	f	30	mask	17	3720	71	82.6087
5029	hetero	f	30	mask	16	3786	66	100
5029	hetero	f	30	mask	21	3876	17	100
5029	hetero	f	30	mask	78	3957	18	100
5029	hetero	f	30	mask	81	4046	6	21.7391
5029	hetero	f	30	mask	22	4050	11	100
5029	hetero	f	30	mask	79	4074	28	39.1304
5029	hetero	f	30	mask	13	4149	25	30.4348
5029	hetero	f	30	mask	24	4166	26	100
5029	hetero	f	30	nomask	7	1704	27	26.087
5029	hetero	f	30	nomask	27	1829	14	4.34783
5029	hetero	f	30	nomask	72	2454	79	0
5029	hetero	f	30	nomask	58	2748	11	0
5029	hetero	f	30	nomask		3018	41	0
5029	hetero	f	30	nomask	21	3220	67	95.6522
5029	hetero	f	30	nomask	20	3360	74	0
5029	hetero	f	30	nomask	28	3448	30	100
5029	hetero	f	30	nomask	19	3477	40	91.3043
5029	hetero	f	30	nomask	77	3490	23	100
5029	hetero	f	30	nomask	81	3622	67	34.7826
5029	hetero	f	30	nomask	80	3720	64	82.6087
5029	hetero	f	30	nomask	83	3786	27	100
5029	hetero	f	30	nomask	64	3876	70	100
5029	hetero	f	30	nomask	87	3957	27	100
5029	hetero	f	30	nomask		4046	16	21.7391
5029	hetero	f	30	nomask	27	4050	17	100
5029	hetero	f	30	nomask	77	4074	27	39.1304
5029	hetero	f	30	nomask	18	4149	31	30.4348
5029	hetero	f	30	nomask	18	4166	11	100
5030	hetero	f	24	mask	61	1704	23	26.087
5030	hetero	f	24	mask	61	1829	13	4.34783
5030	hetero	f	24	mask	66	2454	13	0
5030	hetero	f	24	mask	63	2748	0	0
5030	hetero	f	24	mask	65	3018	7	0
5030	hetero	f	24	mask	59	3220	0	95.6522
5030	hetero	f	24	mask	78	3360	56	0
5030	hetero	f	24	mask	72	3448	4	100
5030	hetero	f	24	mask	47	3477	32	91.3043
5030	hetero	f	24	mask	63	3490	8	100
5030	hetero	f	24	mask	45	3622	18	34.7826
5030	hetero	f	24	mask	64	3720	9	82.6087
5030	hetero	f	24	mask	70	3786	0	100
5030	hetero	f	24	mask	59	3876	8	100
5030	hetero	f	24	mask	43	3957	9	100
5030	hetero	f	24	mask	63	4046	3	21.7391
5030	hetero	f	24	mask	63	4050	9	100
5030	hetero	f	24	mask	90	4074	29	39.1304
5030	hetero	f	24	mask	58	4149	3	30.4348
5030	hetero	f	24	mask	30	4166	0	100
5030	hetero	f	24	nomask	64	1704	33	26.087
5030	hetero	f	24	nomask	39	1829	6	4.34783
5030	hetero	f	24	nomask	89	2454	36	0
5030	hetero	f	24	nomask	33	2748	0	0
5030	hetero	f	24	nomask	70	3018	0	0
5030	hetero	f	24	nomask	37	3220	62	95.6522
5030	hetero	f	24	nomask	78	3360	37	0
5030	hetero	f	24	nomask	69	3448	19	100
5030	hetero	f	24	nomask	44	3477	9	91.3043
5030	hetero	f	24	nomask	74	3490	1	100
5030	hetero	f	24	nomask	34	3622	21	34.7826
5030	hetero	f	24	nomask	38	3720	23	82.6087
5030	hetero	f	24	nomask	61	3786	0	100
5030	hetero	f	24	nomask	88	3876	0	100
5030	hetero	f	24	nomask	42	3957	0	100
5030	hetero	f	24	nomask	38	4046	0	21.7391
5030	hetero	f	24	nomask	38	4050	8	100
5030	hetero	f	24	nomask	67	4074	59	39.1304
5030	hetero	f	24	nomask	68	4149	0	30.4348
5030	hetero	f	24	nomask	64	4166	0	100
7033	hetero	f	21	mask	40	1704	34	26.087
7033	hetero	f	21	mask	80	1829	24	4.34783
7033	hetero	f	21	mask	35	2454	40	0
7033	hetero	f	21	mask	37	2748	20	0
7033	hetero	f	21	mask	63	3018	30	0
7033	hetero	f	21	mask	12	3220	20	95.6522
7033	hetero	f	21	mask	64	3360	55	0
7033	hetero	f	21	mask	60	3448	26	100
7033	hetero	f	21	mask	82	3477	30	91.3043
7033	hetero	f	21	mask	35	3490	24	100
7033	hetero	f	21	mask	58	3622	39	34.7826
7033	hetero	f	21	mask	34	3720	44	82.6087
7033	hetero	f	21	mask	37	3786	31	100
7033	hetero	f	21	mask	37	3876	12	100
7033	hetero	f	21	mask	39	3957	16	100
7033	hetero	f	21	mask	61	4046	37	21.7391
7033	hetero	f	21	mask	40	4050	35	100
7033	hetero	f	21	mask	43	4074	53	39.1304
7033	hetero	f	21	mask	32	4149	30	30.4348
7033	hetero	f	21	mask	30	4166	36	100
7033	hetero	f	21	nomask	20	1704	17	26.087
7033	hetero	f	21	nomask	86	1829	16	4.34783
7033	hetero	f	21	nomask	71	2454	32	0
7033	hetero	f	21	nomask	23	2748	5	0
7033	hetero	f	21	nomask	45	3018	29	0
7033	hetero	f	21	nomask	67	3220	53	95.6522
7033	hetero	f	21	nomask	65	3360	67	0
7033	hetero	f	21	nomask	59	3448	22	100
7033	hetero	f	21	nomask	14	3477	23	91.3043
7033	hetero	f	21	nomask	59	3490	28	100
7033	hetero	f	21	nomask	12	3622	32	34.7826
7033	hetero	f	21	nomask	32	3720	30	82.6087
7033	hetero	f	21	nomask	68	3786	18	100
7033	hetero	f	21	nomask	26	3876	32	100
7033	hetero	f	21	nomask	38	3957	36	100
7033	hetero	f	21	nomask	79	4046	29	21.7391
7033	hetero	f	21	nomask	29	4050	34	100
7033	hetero	f	21	nomask	42	4074	13	39.1304
7033	hetero	f	21	nomask	23	4149	18	30.4348
7033	hetero	f	21	nomask	81	4166	36	100
7034	hetero	f	22	mask	73	1704	55	26.087
7034	hetero	f	22	mask	79	1829	56	4.34783
7034	hetero	f	22	mask	61	2454	54	0
7034	hetero	f	22	mask	27	2748	8	0
7034	hetero	f	22	mask	44	3018	39	0
7034	hetero	f	22	mask	29	3220	46	95.6522
7034	hetero	f	22	mask	74	3360	32	0
7034	hetero	f	22	mask	59	3448	45	100
7034	hetero	f	22	mask	70	3477	60	91.3043
7034	hetero	f	22	mask	86	3490	43	100
7034	hetero	f	22	mask	82	3622	10	34.7826
7034	hetero	f	22	mask	94	3720	56	82.6087
7034	hetero	f	22	mask	41	3786	30	100
7034	hetero	f	22	mask	68	3876	39	100
7034	hetero	f	22	mask	100	3957	12	100
7034	hetero	f	22	mask	66	4046	48	21.7391
7034	hetero	f	22	mask	18	4050	47	100
7034	hetero	f	22	mask	32	4074	39	39.1304
7034	hetero	f	22	mask	94	4149	53	30.4348
7034	hetero	f	22	mask	16	4166	40	100
7034	hetero	f	22	nomask	0	1704	53	26.087
7034	hetero	f	22	nomask	4	1829	34	4.34783
7034	hetero	f	22	nomask	32	2454	57	0
7034	hetero	f	22	nomask	27	2748	16	0
7034	hetero	f	22	nomask	84	3018	32	0
7034	hetero	f	22	nomask	29	3220	57	95.6522
7034	hetero	f	22	nomask	38	3360	47	0
7034	hetero	f	22	nomask	86	3448	43	100
7034	hetero	f	22	nomask	92	3477	38	91.3043
7034	hetero	f	22	nomask	73	3490	42	100
7034	hetero	f	22	nomask	37	3622	36	34.7826
7034	hetero	f	22	nomask	70	3720	43	82.6087
7034	hetero	f	22	nomask	81	3786	37	100
7034	hetero	f	22	nomask	87	3876	10	100
7034	hetero	f	22	nomask	100	3957	36	100
7034	hetero	f	22	nomask	70	4046	30	21.7391
7034	hetero	f	22	nomask	12	4050	46	100
7034	hetero	f	22	nomask	34	4074	4	39.1304
7034	hetero	f	22	nomask	36	4149	46	30.4348
7034	hetero	f	22	nomask	65	4166	17	100
7035	hetero	m	22	mask	53	1704	50	26.087
7035	hetero	m	22	mask	48	1829	51	4.34783
7035	hetero	m	22	mask	51	2454	47	0
7035	hetero	m	22	mask	47	2748	36	0
7035	hetero	m	22	mask	51	3018	48	0
7035	hetero	m	22	mask	53	3220	52	95.6522
7035	hetero	m	22	mask	49	3360	52	0
7035	hetero	m	22	mask	51	3448	50	100
7035	hetero	m	22	mask	48	3477	42	91.3043
7035	hetero	m	22	mask	53	3490	41	100
7035	hetero	m	22	mask	50	3622	52	34.7826
7035	hetero	m	22	mask	55	3720	53	82.6087
7035	hetero	m	22	mask	48	3786	50	100
7035	hetero	m	22	mask	53	3876	49	100
7035	hetero	m	22	mask		3957	42	100
7035	hetero	m	22	mask	50	4046	42	21.7391
7035	hetero	m	22	mask	47	4050	36	100
7035	hetero	m	22	mask	51	4074		39.1304
7035	hetero	m	22	mask	50	4149	47	30.4348
7035	hetero	m	22	mask	51	4166	52	100
7035	hetero	m	22	nomask	49	1704	45	26.087
7035	hetero	m	22	nomask	49	1829	43	4.34783
7035	hetero	m	22	nomask	54	2454	44	0
7035	hetero	m	22	nomask	47	2748	27	0
7035	hetero	m	22	nomask	52	3018	49	0
7035	hetero	m	22	nomask	52	3220	43	95.6522
7035	hetero	m	22	nomask	48	3360	49	0
7035	hetero	m	22	nomask	53	3448	47	100
7035	hetero	m	22	nomask	48	3477	41	91.3043
7035	hetero	m	22	nomask	53	3490	44	100
7035	hetero	m	22	nomask	51	3622		34.7826
7035	hetero	m	22	nomask	55	3720	54	82.6087
7035	hetero	m	22	nomask	49	3786		100
7035	hetero	m	22	nomask	52	3876	45	100
7035	hetero	m	22	nomask	49	3957	39	100
7035	hetero	m	22	nomask	53	4046	44	21.7391
7035	hetero	m	22	nomask	48	4050	43	100
7035	hetero	m	22	nomask	53	4074		39.1304
7035	hetero	m	22	nomask	49	4149	41	30.4348
7035	hetero	m	22	nomask	53	4166	56	100
7036	hetero	f	18	mask	36	1704	56	26.087
7036	hetero	f	18	mask	66	1829	31	4.34783
7036	hetero	f	18	mask	60	2454	56	0
7036	hetero	f	18	mask		2748	25	0
7036	hetero	f	18	mask	81	3018	50	0
7036	hetero	f	18	mask	45	3220	73	95.6522
7036	hetero	f	18	mask	58	3360	68	0
7036	hetero	f	18	mask	65	3448	46	100
7036	hetero	f	18	mask	44	3477	44	91.3043
7036	hetero	f	18	mask	90	3490	40	100
7036	hetero	f	18	mask	86	3622	75	34.7826
7036	hetero	f	18	mask	66	3720	29	82.6087
7036	hetero	f	18	mask		3786	37	100
7036	hetero	f	18	mask	40	3876	17	100
7036	hetero	f	18	mask	79	3957	29	100
7036	hetero	f	18	mask	43	4046	54	21.7391
7036	hetero	f	18	mask	33	4050	44	100
7036	hetero	f	18	mask	59	4074	54	39.1304
7036	hetero	f	18	mask	30	4149	44	30.4348
7036	hetero	f	18	mask		4166	57	100
7036	hetero	f	18	nomask	15	1704	58	26.087
7036	hetero	f	18	nomask	29	1829	50	4.34783
7036	hetero	f	18	nomask	62	2454		0
7036	hetero	f	18	nomask	44	2748	9	0
7036	hetero	f	18	nomask	90	3018	59	0
7036	hetero	f	18	nomask	60	3220	61	95.6522
7036	hetero	f	18	nomask	77	3360	60	0
7036	hetero	f	18	nomask	87	3448	54	100
7036	hetero	f	18	nomask	42	3477	9	91.3043
7036	hetero	f	18	nomask	57	3490	37	100
7036	hetero	f	18	nomask	65	3622	42	34.7826
7036	hetero	f	18	nomask	89	3720	23	82.6087
7036	hetero	f	18	nomask	63	3786	36	100
7036	hetero	f	18	nomask	71	3876	24	100
7036	hetero	f	18	nomask	80	3957	24	100
7036	hetero	f	18	nomask	89	4046	20	21.7391
7036	hetero	f	18	nomask	16	4050	42	100
7036	hetero	f	18	nomask		4074	32	39.1304
7036	hetero	f	18	nomask	44	4149	31	30.4348
7036	hetero	f	18	nomask	41	4166	53	100
7037	hetero	f	22	mask	42	1704	55	26.087
7037	hetero	f	22	mask	64	1829	40	4.34783
7037	hetero	f	22	mask	62	2454	34	0
7037	hetero	f	22	mask	16	2748	6	0
7037	hetero	f	22	mask	39	3018	68	0
7037	hetero	f	22	mask	33	3220	59	95.6522
7037	hetero	f	22	mask	65	3360	76	0
7037	hetero	f	22	mask	46	3448	56	100
7037	hetero	f	22	mask	62	3477	12	91.3043
7037	hetero	f	22	mask	37	3490	51	100
7037	hetero	f	22	mask	94	3622	17	34.7826
7037	hetero	f	22	mask	63	3720	16	82.6087
7037	hetero	f	22	mask	27	3786	41	100
7037	hetero	f	22	mask	63	3876	39	100
7037	hetero	f	22	mask	72	3957	10	100
7037	hetero	f	22	mask	14	4046	25	21.7391
7037	hetero	f	22	mask	45	4050	20	100
7037	hetero	f	22	mask	38	4074	72	39.1304
7037	hetero	f	22	mask	74	4149	25	30.4348
7037	hetero	f	22	mask	43	4166	67	100
7037	hetero	f	22	nomask	47	1704	89	26.087
7037	hetero	f	22	nomask	38	1829	85	4.34783
7037	hetero	f	22	nomask	36	2454	73	0
7037	hetero	f	22	nomask	15	2748	29	0
7037	hetero	f	22	nomask	70	3018	37	0
7037	hetero	f	22	nomask	68	3220	61	95.6522
7037	hetero	f	22	nomask	70	3360	94	0
7037	hetero	f	22	nomask	61	3448	31	100
7037	hetero	f	22	nomask	35	3477	17	91.3043
7037	hetero	f	22	nomask	61	3490	44	100
7037	hetero	f	22	nomask	31	3622	46	34.7826
7037	hetero	f	22	nomask	60	3720	35	82.6087
7037	hetero	f	22	nomask	43	3786	57	100
7037	hetero	f	22	nomask	35	3876	32	100
7037	hetero	f	22	nomask	36	3957	13	100
7037	hetero	f	22	nomask	64	4046	25	21.7391
7037	hetero	f	22	nomask	57	4050	65	100
7037	hetero	f	22	nomask	56	4074	17	39.1304
7037	hetero	f	22	nomask	17	4149	17	30.4348
7037	hetero	f	22	nomask	73	4166	64	100
7038	hetero	f	22	mask	57	1704	82	26.087
7038	hetero	f	22	mask	40	1829	62	4.34783
7038	hetero	f	22	mask	52	2454	63	0
7038	hetero	f	22	mask	33	2748	0	0
7038	hetero	f	22	mask	50	3018	90	0
7038	hetero	f	22	mask	38	3220		95.6522
7038	hetero	f	22	mask	77	3360	85	0
7038	hetero	f	22	mask	45	3448	59	100
7038	hetero	f	22	mask	66	3477	58	91.3043
7038	hetero	f	22	mask		3490	16	100
7038	hetero	f	22	mask	77	3622	9	34.7826
7038	hetero	f	22	mask	68	3720	52	82.6087
7038	hetero	f	22	mask	38	3786	13	100
7038	hetero	f	22	mask	75	3876	34	100
7038	hetero	f	22	mask	91	3957	0	100
7038	hetero	f	22	mask	60	4046	21	21.7391
7038	hetero	f	22	mask	60	4050	58	100
7038	hetero	f	22	mask	24	4074	64	39.1304
7038	hetero	f	22	mask	25	4149	31	30.4348
7038	hetero	f	22	mask	16	4166	0	100
7038	hetero	f	22	nomask	30	1704	35	26.087
7038	hetero	f	22	nomask	32	1829	63	4.34783
7038	hetero	f	22	nomask	63	2454	84	0
7038	hetero	f	22	nomask	27	2748	0	0
7038	hetero	f	22	nomask	29	3018	6	0
7038	hetero	f	22	nomask	37	3220	60	95.6522
7038	hetero	f	22	nomask	61	3360	74	0
7038	hetero	f	22	nomask	68	3448	7	100
7038	hetero	f	22	nomask	29	3477	29	91.3043
7038	hetero	f	22	nomask	38	3490	36	100
7038	hetero	f	22	nomask	60	3622	0	34.7826
7038	hetero	f	22	nomask	40	3720	38	82.6087
7038	hetero	f	22	nomask	62	3786	15	100
7038	hetero	f	22	nomask	63	3876	39	100
7038	hetero	f	22	nomask	50	3957	0	100
7038	hetero	f	22	nomask	69	4046	0	21.7391
7038	hetero	f	22	nomask	38	4050	33	100
7038	hetero	f	22	nomask	3	4074	14	39.1304
7038	hetero	f	22	nomask	26	4149	0	30.4348
7038	hetero	f	22	nomask	52	4166	0	100
7039	hetero	f	23	mask	55	1704	54	26.087
7039	hetero	f	23	mask	46	1829	54	4.34783
7039	hetero	f	23	mask	47	2454	49	0
7039	hetero	f	23	mask	47	2748	47	0
7039	hetero	f	23	mask	52	3018	52	0
7039	hetero	f	23	mask	44	3220	48	95.6522
7039	hetero	f	23	mask	52	3360	49	0
7039	hetero	f	23	mask	58	3448	48	100
7039	hetero	f	23	mask	40	3477	48	91.3043
7039	hetero	f	23	mask	73	3490	49	100
7039	hetero	f	23	mask	76	3622	54	34.7826
7039	hetero	f	23	mask	58	3720	52	82.6087
7039	hetero	f	23	mask	60	3786	47	100
7039	hetero	f	23	mask	62	3876	47	100
7039	hetero	f	23	mask	55	3957	47	100
7039	hetero	f	23	mask	72	4046	47	21.7391
7039	hetero	f	23	mask	47	4050	45	100
7039	hetero	f	23	mask	48	4074	54	39.1304
7039	hetero	f	23	mask	75	4149	48	30.4348
7039	hetero	f	23	mask	57	4166	47	100
7039	hetero	f	23	nomask	48	1704	48	26.087
7039	hetero	f	23	nomask	43	1829	56	4.34783
7039	hetero	f	23	nomask	48	2454	48	0
7039	hetero	f	23	nomask	57	2748	40	0
7039	hetero	f	23	nomask	43	3018	55	0
7039	hetero	f	23	nomask	43	3220	51	95.6522
7039	hetero	f	23	nomask	55	3360	46	0
7039	hetero	f	23	nomask	69	3448	46	100
7039	hetero	f	23	nomask	46	3477	48	91.3043
7039	hetero	f	23	nomask	75	3490	54	100
7039	hetero	f	23	nomask	53	3622	47	34.7826
7039	hetero	f	23	nomask	58	3720	54	82.6087
7039	hetero	f	23	nomask	48	3786	47	100
7039	hetero	f	23	nomask	56	3876	49	100
7039	hetero	f	23	nomask	66	3957	43	100
7039	hetero	f	23	nomask	83	4046	48	21.7391
7039	hetero	f	23	nomask	45	4050	47	100
7039	hetero	f	23	nomask	44	4074	49	39.1304
7039	hetero	f	23	nomask	54	4149	48	30.4348
7039	hetero	f	23	nomask	46	4166	54	100
7040	hetero	m	22	mask	56	1704	40	26.087
7040	hetero	m	22	mask	75	1829	64	4.34783
7040	hetero	m	22	mask	46	2454	64	0
7040	hetero	m	22	mask	58	2748	29	0
7040	hetero	m	22	mask	45	3018	40	0
7040	hetero	m	22	mask	54	3220	59	95.6522
7040	hetero	m	22	mask	66	3360	55	0
7040	hetero	m	22	mask	54	3448	32	100
7040	hetero	m	22	mask	68	3477	39	91.3043
7040	hetero	m	22	mask	54	3490	39	100
7040	hetero	m	22	mask	53	3622	45	34.7826
7040	hetero	m	22	mask	44	3720	36	82.6087
7040	hetero	m	22	mask	55	3786	59	100
7040	hetero	m	22	mask	45	3876	34	100
7040	hetero	m	22	mask	65	3957	29	100
7040	hetero	m	22	mask	57	4046	35	21.7391
7040	hetero	m	22	mask	39	4050	34	100
7040	hetero	m	22	mask	72	4074	61	39.1304
7040	hetero	m	22	mask	55	4149	34	30.4348
7040	hetero	m	22	mask	64	4166	58	100
7040	hetero	m	22	nomask	52	1704	39	26.087
7040	hetero	m	22	nomask	67	1829	55	4.34783
7040	hetero	m	22	nomask	40	2454	70	0
7040	hetero	m	22	nomask	44	2748	16	0
7040	hetero	m	22	nomask	37	3018	56	0
7040	hetero	m	22	nomask	41	3220	67	95.6522
7040	hetero	m	22	nomask	55	3360	59	0
7040	hetero	m	22	nomask	56	3448	38	100
7040	hetero	m	22	nomask	57	3477	32	91.3043
7040	hetero	m	22	nomask	60	3490	43	100
7040	hetero	m	22	nomask	67	3622	38	34.7826
7040	hetero	m	22	nomask	50	3720	42	82.6087
7040	hetero	m	22	nomask	41	3786	62	100
7040	hetero	m	22	nomask	67	3876	40	100
7040	hetero	m	22	nomask	48	3957	53	100
7040	hetero	m	22	nomask	45	4046	42	21.7391
7040	hetero	m	22	nomask	36	4050	43	100
7040	hetero	m	22	nomask	64	4074	56	39.1304
7040	hetero	m	22	nomask	55	4149	38	30.4348
7040	hetero	m	22	nomask	61	4166	38	100
7041	bi	f	22	mask	53	1704	0	26.087
7041	bi	f	22	mask	46	1829	0	4.34783
7041	bi	f	22	mask	33	2454	24	0
7041	bi	f	22	mask	51	2748	0	0
7041	bi	f	22	mask	79	3018	5	0
7041	bi	f	22	mask	83	3220	0	95.6522
7041	bi	f	22	mask	80	3360	27	0
7041	bi	f	22	mask	55	3448	0	100
7041	bi	f	22	mask	73	3477	0	91.3043
7041	bi	f	22	mask	35	3490	0	100
7041	bi	f	22	mask	69	3622	5	34.7826
7041	bi	f	22	mask	82	3720	10	82.6087
7041	bi	f	22	mask	58	3786	0	100
7041	bi	f	22	mask	78	3876	24	100
7041	bi	f	22	mask	60	3957	0	100
7041	bi	f	22	mask	86	4046	7	21.7391
7041	bi	f	22	mask	29	4050	0	100
7041	bi	f	22	mask	85	4074	64	39.1304
7041	bi	f	22	mask	76	4149	0	30.4348
7041	bi	f	22	mask	39	4166	0	100
7041	bi	f	22	nomask	29	1704	0	26.087
7041	bi	f	22	nomask	78	1829	0	4.34783
7041	bi	f	22	nomask	40	2454	0	0
7041	bi	f	22	nomask	8	2748	0	0
7041	bi	f	22	nomask	78	3018	0	0
7041	bi	f	22	nomask	89	3220	6	95.6522
7041	bi	f	22	nomask	52	3360	69	0
7041	bi	f	22	nomask	68	3448	0	100
7041	bi	f	22	nomask	90	3477	0	91.3043
7041	bi	f	22	nomask	34	3490	0	100
7041	bi	f	22	nomask	70	3622	18	34.7826
7041	bi	f	22	nomask	38	3720	8	82.6087
7041	bi	f	22	nomask	66	3786	5	100
7041	bi	f	22	nomask	40	3876	0	100
7041	bi	f	22	nomask	23	3957	0	100
7041	bi	f	22	nomask	87	4046	41	21.7391
7041	bi	f	22	nomask	38	4050	7	100
7041	bi	f	22	nomask	39	4074	74	39.1304
7041	bi	f	22	nomask	64	4149	7	30.4348
7041	bi	f	22	nomask	76	4166	0	100
7042	hetero	m	20	mask	39	1704	37	26.087
7042	hetero	m	20	mask	83	1829	84	4.34783
7042	hetero	m	20	mask	66	2454	78	0
7042	hetero	m	20	mask	63	2748	25	0
7042	hetero	m	20	mask	29	3018	69	0
7042	hetero	m	20	mask	63	3220	65	95.6522
7042	hetero	m	20	mask	69	3360	60	0
7042	hetero	m	20	mask		3448	61	100
7042	hetero	m	20	mask	41	3477	75	91.3043
7042	hetero	m	20	mask	62	3490	25	100
7042	hetero	m	20	mask	60	3622	68	34.7826
7042	hetero	m	20	mask	67	3720	62	82.6087
7042	hetero	m	20	mask	60	3786	33	100
7042	hetero	m	20	mask	34	3876	62	100
7042	hetero	m	20	mask	61	3957	61	100
7042	hetero	m	20	mask	66	4046	19	21.7391
7042	hetero	m	20	mask	39	4050	21	100
7042	hetero	m	20	mask	76	4074	73	39.1304
7042	hetero	m	20	mask		4149	38	30.4348
7042	hetero	m	20	mask	65	4166	31	100
7042	hetero	m	20	nomask	21	1704	43	26.087
7042	hetero	m	20	nomask	76	1829	33	4.34783
7042	hetero	m	20	nomask	69	2454	36	0
7042	hetero	m	20	nomask	18	2748	0	0
7042	hetero	m	20	nomask	72	3018	35	0
7042	hetero	m	20	nomask	67	3220	26	95.6522
7042	hetero	m	20	nomask	30	3360	73	0
7042	hetero	m	20	nomask	28	3448	68	100
7042	hetero	m	20	nomask	68	3477	20	91.3043
7042	hetero	m	20	nomask	34	3490	17	100
7042	hetero	m	20	nomask	34	3622	68	34.7826
7042	hetero	m	20	nomask	29	3720	66	82.6087
7042	hetero	m	20	nomask	44	3786	13	100
7042	hetero	m	20	nomask	31	3876	31	100
7042	hetero	m	20	nomask	39	3957	39	100
7042	hetero	m	20	nomask	26	4046	27	21.7391
7042	hetero	m	20	nomask	37	4050	27	100
7042	hetero	m	20	nomask	32	4074	38	39.1304
7042	hetero	m	20	nomask	33	4149	28	30.4348
7042	hetero	m	20	nomask	75	4166	28	100
7043	hetero	f	21	mask	65	1704	71	26.087
7043	hetero	f	21	mask	79	1829	59	4.34783
7043	hetero	f	21	mask	60	2454	61	0
7043	hetero	f	21	mask	23	2748	34	0
7043	hetero	f	21	mask	69	3018	67	0
7043	hetero	f	21	mask	68	3220	48	95.6522
7043	hetero	f	21	mask	79	3360	67	0
7043	hetero	f	21	mask	46	3448	55	100
7043	hetero	f	21	mask	34	3477	45	91.3043
7043	hetero	f	21	mask	65	3490	60	100
7043	hetero	f	21	mask	64	3622	58	34.7826
7043	hetero	f	21	mask	62	3720	60	82.6087
7043	hetero	f	21	mask	62	3786	69	100
7043	hetero	f	21	mask	24	3876	33	100
7043	hetero	f	21	mask	63	3957	40	100
7043	hetero	f	21	mask	73	4046	43	21.7391
7043	hetero	f	21	mask	34	4050	54	100
7043	hetero	f	21	mask	61	4074	60	39.1304
7043	hetero	f	21	mask	43	4149	58	30.4348
7043	hetero	f	21	mask	68	4166	41	100
7043	hetero	f	21	nomask	44	1704	32	26.087
7043	hetero	f	21	nomask	39	1829	57	4.34783
7043	hetero	f	21	nomask	38	2454	64	0
7043	hetero	f	21	nomask	26	2748	19	0
7043	hetero	f	21	nomask	75	3018	56	0
7043	hetero	f	21	nomask	77	3220	55	95.6522
7043	hetero	f	21	nomask	61	3360	76	0
7043	hetero	f	21	nomask	45	3448	42	100
7043	hetero	f	21	nomask	33	3477	37	91.3043
7043	hetero	f	21	nomask	63	3490	44	100
7043	hetero	f	21	nomask	55	3622	47	34.7826
7043	hetero	f	21	nomask	42	3720	24	82.6087
7043	hetero	f	21	nomask	40	3786	59	100
7043	hetero	f	21	nomask	31	3876	31	100
7043	hetero	f	21	nomask	41	3957	39	100
7043	hetero	f	21	nomask	64	4046	41	21.7391
7043	hetero	f	21	nomask	26	4050	44	100
7043	hetero	f	21	nomask	39	4074	43	39.1304
7043	hetero	f	21	nomask	42	4149	30	30.4348
7043	hetero	f	21	nomask	79	4166	48	100
7044	hetero	m	21	mask	10	1704	65	26.087
7044	hetero	m	21	mask	23	1829	0	4.34783
7044	hetero	m	21	mask	36	2454	16	0
7044	hetero	m	21	mask	32	2748	29	0
7044	hetero	m	21	mask	13	3018	24	0
7044	hetero	m	21	mask	62	3220	72	95.6522
7044	hetero	m	21	mask	73	3360	76	0
7044	hetero	m	21	mask	31	3448	0	100
7044	hetero	m	21	mask	36	3477	42	91.3043
7044	hetero	m	21	mask	65	3490	16	100
7044	hetero	m	21	mask	31	3622	65	34.7826
7044	hetero	m	21	mask	72	3720	42	82.6087
7044	hetero	m	21	mask	81	3786	27	100
7044	hetero	m	21	mask	62	3876	72	100
7044	hetero	m	21	mask	65	3957	65	100
7044	hetero	m	21	mask	82	4046	70	21.7391
7044	hetero	m	21	mask	77	4050	40	100
7044	hetero	m	21	mask	25	4074	64	39.1304
7044	hetero	m	21	mask	81	4149	33	30.4348
7044	hetero	m	21	mask	21	4166	0	100
7044	hetero	m	21	nomask	0	1704	0	26.087
7044	hetero	m	21	nomask	0	1829	0	4.34783
7044	hetero	m	21	nomask	2	2454	0	0
7044	hetero	m	21	nomask	35	2748	0	0
7044	hetero	m	21	nomask	28	3018	69	0
7044	hetero	m	21	nomask	75	3220	30	95.6522
7044	hetero	m	21	nomask	99	3360	81	0
7044	hetero	m	21	nomask	36	3448	33	100
7044	hetero	m	21	nomask	38	3477	30	91.3043
7044	hetero	m	21	nomask	65	3490	40	100
7044	hetero	m	21	nomask	80	3622	35	34.7826
7044	hetero	m	21	nomask	62	3720	66	82.6087
7044	hetero	m	21	nomask	37	3786	40	100
7044	hetero	m	21	nomask	66	3876	73	100
7044	hetero	m	21	nomask	78	3957	36	100
7044	hetero	m	21	nomask	70	4046	73	21.7391
7044	hetero	m	21	nomask	22	4050	29	100
7044	hetero	m	21	nomask	31	4074	14	39.1304
7044	hetero	m	21	nomask	65	4149	61	30.4348
7044	hetero	m	21	nomask	25	4166	3	100
7045	hetero	f	20	mask	68	1704	75	26.087
7045	hetero	f	20	mask	20	1829	4	4.34783
7045	hetero	f	20	mask	64	2454	52	0
7045	hetero	f	20	mask	34	2748	0	0
7045	hetero	f	20	mask	63	3018	58	0
7045	hetero	f	20	mask	61	3220	36	95.6522
7045	hetero	f	20	mask	64	3360	31	0
7045	hetero	f	20	mask	69	3448	66	100
7045	hetero	f	20	mask	27	3477	20	91.3043
7045	hetero	f	20	mask	59	3490	10	100
7045	hetero	f	20	mask	69	3622	60	34.7826
7045	hetero	f	20	mask	59	3720	61	82.6087
7045	hetero	f	20	mask	38	3786	32	100
7045	hetero	f	20	mask	65	3876	30	100
7045	hetero	f	20	mask	62	3957	42	100
7045	hetero	f	20	mask	66	4046	60	21.7391
7045	hetero	f	20	mask	60	4050	34	100
7045	hetero	f	20	mask	58	4074	63	39.1304
7045	hetero	f	20	mask	62	4149	59	30.4348
7045	hetero	f	20	mask	66	4166	20	100
7045	hetero	f	20	nomask	37	1704	62	26.087
7045	hetero	f	20	nomask	16	1829	0	4.34783
7045	hetero	f	20	nomask	72	2454	56	0
7045	hetero	f	20	nomask	17	2748	8	0
7045	hetero	f	20	nomask	61	3018	59	0
7045	hetero	f	20	nomask	64	3220	66	95.6522
7045	hetero	f	20	nomask	32	3360	32	0
7045	hetero	f	20	nomask	63	3448	60	100
7045	hetero	f	20	nomask	13	3477	0	91.3043
7045	hetero	f	20	nomask	67	3490	2	100
7045	hetero	f	20	nomask	59	3622	38	34.7826
7045	hetero	f	20	nomask	60	3720	76	82.6087
7045	hetero	f	20	nomask	32	3786	18	100
7045	hetero	f	20	nomask	37	3876	22	100
7045	hetero	f	20	nomask	63	3957	5	100
7045	hetero	f	20	nomask	37	4046	10	21.7391
7045	hetero	f	20	nomask	25	4050	12	100
7045	hetero	f	20	nomask	55	4074	54	39.1304
7045	hetero	f	20	nomask	30	4149	36	30.4348
7045	hetero	f	20	nomask	37	4166	14	100
7046	hetero	f	20	mask	46	1704	59	26.087
7046	hetero	f	20	mask	45	1829	59	4.34783
7046	hetero	f	20	mask	42	2454	40	0
7046	hetero	f	20	mask	38	2748	42	0
7046	hetero	f	20	mask	36	3018	39	0
7046	hetero	f	20	mask	39	3220	38	95.6522
7046	hetero	f	20	mask	44	3360	33	0
7046	hetero	f	20	mask	42	3448	68	100
7046	hetero	f	20	mask	37	3477	38	91.3043
7046	hetero	f	20	mask	40	3490	40	100
7046	hetero	f	20	mask	38	3622	31	34.7826
7046	hetero	f	20	mask	38	3720	29	82.6087
7046	hetero	f	20	mask	43	3786	50	100
7046	hetero	f	20	mask	40	3876	27	100
7046	hetero	f	20	mask	42	3957	56	100
7046	hetero	f	20	mask	44	4046	37	21.7391
7046	hetero	f	20	mask	50	4050	28	100
7046	hetero	f	20	mask	41	4074	61	39.1304
7046	hetero	f	20	mask	38	4149	34	30.4348
7046	hetero	f	20	mask	45	4166	33	100
7046	hetero	f	20	nomask	40	1704	69	26.087
7046	hetero	f	20	nomask	65	1829	58	4.34783
7046	hetero	f	20	nomask	61	2454	42	0
7046	hetero	f	20	nomask	42	2748	31	0
7046	hetero	f	20	nomask	80	3018	60	0
7046	hetero	f	20	nomask	77	3220	82	95.6522
7046	hetero	f	20	nomask	65	3360	35	0
7046	hetero	f	20	nomask	77	3448	35	100
7046	hetero	f	20	nomask	79	3477	33	91.3043
7046	hetero	f	20	nomask	64	3490	38	100
7046	hetero	f	20	nomask	46	3622	38	34.7826
7046	hetero	f	20	nomask	80	3720	44	82.6087
7046	hetero	f	20	nomask	43	3786	28	100
7046	hetero	f	20	nomask	61	3876	32	100
7046	hetero	f	20	nomask	71	3957	66	100
7046	hetero	f	20	nomask	64	4046	28	21.7391
7046	hetero	f	20	nomask	64	4050	41	100
7046	hetero	f	20	nomask	75	4074	58	39.1304
7046	hetero	f	20	nomask	65	4149	38	30.4348
7046	hetero	f	20	nomask	62	4166	35	100
7047	hetero	m	23	mask	25	1704	54	26.087
7047	hetero	m	23	mask	58	1829		4.34783
7047	hetero	m	23	mask	35	2454	48	0
7047	hetero	m	23	mask	29	2748	30	0
7047	hetero	m	23	mask	28	3018	17	0
7047	hetero	m	23	mask	44	3220	45	95.6522
7047	hetero	m	23	mask	42	3360	49	0
7047	hetero	m	23	mask	47	3448	43	100
7047	hetero	m	23	mask	45	3477		91.3043
7047	hetero	m	23	mask	45	3490	39	100
7047	hetero	m	23	mask	81	3622		34.7826
7047	hetero	m	23	mask	52	3720		82.6087
7047	hetero	m	23	mask	56	3786	44	100
7047	hetero	m	23	mask	41	3876		100
7047	hetero	m	23	mask	46	3957	43	100
7047	hetero	m	23	mask	46	4046	39	21.7391
7047	hetero	m	23	mask	47	4050		100
7047	hetero	m	23	mask	59	4074		39.1304
7047	hetero	m	23	mask	57	4149		30.4348
7047	hetero	m	23	mask	43	4166	42	100
7047	hetero	m	23	nomask	27	1704	47	26.087
7047	hetero	m	23	nomask	54	1829	44	4.34783
7047	hetero	m	23	nomask	58	2454		0
7047	hetero	m	23	nomask	48	2748	6	0
7047	hetero	m	23	nomask	45	3018	47	0
7047	hetero	m	23	nomask	55	3220		95.6522
7047	hetero	m	23	nomask	79	3360	61	0
7047	hetero	m	23	nomask	70	3448	48	100
7047	hetero	m	23	nomask		3477		91.3043
7047	hetero	m	23	nomask	39	3490	43	100
7047	hetero	m	23	nomask	24	3622	47	34.7826
7047	hetero	m	23	nomask	54	3720	46	82.6087
7047	hetero	m	23	nomask	42	3786		100
7047	hetero	m	23	nomask	45	3876	33	100
7047	hetero	m	23	nomask	48	3957	44	100
7047	hetero	m	23	nomask	56	4046	39	21.7391
7047	hetero	m	23	nomask	48	4050	54	100
7047	hetero	m	23	nomask	46	4074	46	39.1304
7047	hetero	m	23	nomask	61	4149	45	30.4348
7047	hetero	m	23	nomask	45	4166	40	100
7048	hetero	f	30	mask	64	1704	40	26.087
7048	hetero	f	30	mask	88	1829	59	4.34783
7048	hetero	f	30	mask	77	2454	53	0
7048	hetero	f	30	mask	19	2748	25	0
7048	hetero	f	30	mask	74	3018	38	0
7048	hetero	f	30	mask	31	3220	41	95.6522
7048	hetero	f	30	mask	95	3360	35	0
7048	hetero	f	30	mask	29	3448	40	100
7048	hetero	f	30	mask	54	3477		91.3043
7048	hetero	f	30	mask	73	3490	40	100
7048	hetero	f	30	mask	91	3622	47	34.7826
7048	hetero	f	30	mask	33	3720	37	82.6087
7048	hetero	f	30	mask	41	3786	48	100
7048	hetero	f	30	mask	20	3876	46	100
7048	hetero	f	30	mask	64	3957	38	100
7048	hetero	f	30	mask	25	4046	34	21.7391
7048	hetero	f	30	mask	23	4050	34	100
7048	hetero	f	30	mask	87	4074	58	39.1304
7048	hetero	f	30	mask	78	4149	47	30.4348
7048	hetero	f	30	mask	38	4166	25	100
7048	hetero	f	30	nomask	16	1704	47	26.087
7048	hetero	f	30	nomask	27	1829		4.34783
7048	hetero	f	30	nomask	35	2454		0
7048	hetero	f	30	nomask	14	2748	27	0
7048	hetero	f	30	nomask	77	3018		0
7048	hetero	f	30	nomask	65	3220	45	95.6522
7048	hetero	f	30	nomask	88	3360		0
7048	hetero	f	30	nomask	70	3448	36	100
7048	hetero	f	30	nomask	70	3477	37	91.3043
7048	hetero	f	30	nomask	61	3490	34	100
7048	hetero	f	30	nomask	31	3622	36	34.7826
7048	hetero	f	30	nomask	22	3720	34	82.6087
7048	hetero	f	30	nomask	31	3786	43	100
7048	hetero	f	30	nomask	24	3876	35	100
7048	hetero	f	30	nomask	60	3957	38	100
7048	hetero	f	30	nomask	66	4046	43	21.7391
7048	hetero	f	30	nomask	26	4050		100
7048	hetero	f	30	nomask	70	4074	38	39.1304
7048	hetero	f	30	nomask	21	4149	28	30.4348
7048	hetero	f	30	nomask	18	4166	26	100
7049	bi	f	19	mask	28	1704	21	26.087
7049	bi	f	19	mask	16	1829	0	4.34783
7049	bi	f	19	mask	60	2454	14	0
7049	bi	f	19	mask	7	2748	0	0
7049	bi	f	19	mask	84	3018	0	0
7049	bi	f	19	mask	83	3220	64	95.6522
7049	bi	f	19	mask	85	3360	2	0
7049	bi	f	19	mask	64	3448	12	100
7049	bi	f	19	mask	70	3477	16	91.3043
7049	bi	f	19	mask	98	3490	15	100
7049	bi	f	19	mask	86	3622	10	34.7826
7049	bi	f	19	mask	86	3720	0	82.6087
7049	bi	f	19	mask	31	3786	25	100
7049	bi	f	19	mask	33	3876	3	100
7049	bi	f	19	mask	31	3957	17	100
7049	bi	f	19	mask	100	4046	32	21.7391
7049	bi	f	19	mask	21	4050	31	100
7049	bi	f	19	mask	90	4074	91	39.1304
7049	bi	f	19	mask	71	4149	7	30.4348
7049	bi	f	19	mask	92	4166	12	100
7049	bi	f	19	nomask	36	1704	10	26.087
7049	bi	f	19	nomask	15	1829	0	4.34783
7049	bi	f	19	nomask	80	2454	20	0
7049	bi	f	19	nomask	16	2748	0	0
7049	bi	f	19	nomask	82	3018	64	0
7049	bi	f	19	nomask	73	3220	70	95.6522
7049	bi	f	19	nomask	88	3360	34	0
7049	bi	f	19	nomask	91	3448	7	100
7049	bi	f	19	nomask	75	3477	0	91.3043
7049	bi	f	19	nomask	81	3490	19	100
7049	bi	f	19	nomask	89	3622	20	34.7826
7049	bi	f	19	nomask	69	3720	9	82.6087
7049	bi	f	19	nomask	31	3786	10	100
7049	bi	f	19	nomask	80	3876	3	100
7049	bi	f	19	nomask	65	3957	11	100
7049	bi	f	19	nomask	91	4046	33	21.7391
7049	bi	f	19	nomask	7	4050	20	100
7049	bi	f	19	nomask	86	4074	68	39.1304
7049	bi	f	19	nomask	17	4149	0	30.4348
7049	bi	f	19	nomask	73	4166	19	100
7050	hetero	f	24	mask	83	1704	88	26.087
7050	hetero	f	24	mask	77	1829	60	4.34783
7050	hetero	f	24	mask	29	2454	90	0
7050	hetero	f	24	mask	36	2748	8	0
7050	hetero	f	24	mask	10	3018	30	0
7050	hetero	f	24	mask	69	3220	50	95.6522
7050	hetero	f	24	mask	76	3360	69	0
7050	hetero	f	24	mask	84	3448	28	100
7050	hetero	f	24	mask	30	3477	21	91.3043
7050	hetero	f	24	mask	11	3490	29	100
7050	hetero	f	24	mask	96	3622	57	34.7826
7050	hetero	f	24	mask	97	3720	82	82.6087
7050	hetero	f	24	mask	24	3786	34	100
7050	hetero	f	24	mask	59	3876	27	100
7050	hetero	f	24	mask	89	3957	33	100
7050	hetero	f	24	mask	23	4046	23	21.7391
7050	hetero	f	24	mask	18	4050	26	100
7050	hetero	f	24	mask	80	4074	93	39.1304
7050	hetero	f	24	mask	24	4149	16	30.4348
7050	hetero	f	24	mask	31	4166	20	100
7050	hetero	f	24	nomask	26	1704	29	26.087
7050	hetero	f	24	nomask	35	1829	28	4.34783
7050	hetero	f	24	nomask	89	2454	50	0
7050	hetero	f	24	nomask	13	2748	10	0
7050	hetero	f	24	nomask	77	3018	16	0
7050	hetero	f	24	nomask	64	3220	74	95.6522
7050	hetero	f	24	nomask	91	3360	63	0
7050	hetero	f	24	nomask	64	3448	65	100
7050	hetero	f	24	nomask	19	3477	12	91.3043
7050	hetero	f	24	nomask	19	3490	23	100
7050	hetero	f	24	nomask	13	3622	37	34.7826
7050	hetero	f	24	nomask	81	3720	93	82.6087
7050	hetero	f	24	nomask	14	3786	5	100
7050	hetero	f	24	nomask	0	3876	10	100
7050	hetero	f	24	nomask	84	3957	20	100
7050	hetero	f	24	nomask	21	4046	21	21.7391
7050	hetero	f	24	nomask	12	4050	45	100
7050	hetero	f	24	nomask	77	4074	74	39.1304
7050	hetero	f	24	nomask	8	4149	25	30.4348
7050	hetero	f	24	nomask	27	4166	6	100
7051	hetero	f	22	mask	59	1704	54	26.087
7051	hetero	f	22	mask	26	1829	54	4.34783
7051	hetero	f	22	mask	55	2454	39	0
7051	hetero	f	22	mask	28	2748	37	0
7051	hetero	f	22	mask	41	3018	35	0
7051	hetero	f	22	mask	69	3220	41	95.6522
7051	hetero	f	22	mask	64	3360	58	0
7051	hetero	f	22	mask	55	3448	60	100
7051	hetero	f	22	mask	45	3477	68	91.3043
7051	hetero	f	22	mask	45	3490	45	100
7051	hetero	f	22	mask	73	3622	34	34.7826
7051	hetero	f	22	mask	42	3720	42	82.6087
7051	hetero	f	22	mask	60	3786	67	100
7051	hetero	f	22	mask	36	3876	36	100
7051	hetero	f	22	mask	66	3957	9	100
7051	hetero	f	22	mask	86	4046	28	21.7391
7051	hetero	f	22	mask	43	4050	39	100
7051	hetero	f	22	mask	27	4074	27	39.1304
7051	hetero	f	22	mask	34	4149	40	30.4348
7051	hetero	f	22	mask	70	4166	10	100
7051	hetero	f	22	nomask	43	1704	58	26.087
7051	hetero	f	22	nomask	24	1829	38	4.34783
7051	hetero	f	22	nomask	66	2454	53	0
7051	hetero	f	22	nomask	19	2748	39	0
7051	hetero	f	22	nomask	29	3018	53	0
7051	hetero	f	22	nomask	76	3220	55	95.6522
7051	hetero	f	22	nomask	71	3360	60	0
7051	hetero	f	22	nomask	67	3448	55	100
7051	hetero	f	22	nomask	57	3477	44	91.3043
7051	hetero	f	22	nomask	58	3490	47	100
7051	hetero	f	22	nomask	29	3622	43	34.7826
7051	hetero	f	22	nomask	65	3720	40	82.6087
7051	hetero	f	22	nomask	83	3786	43	100
7051	hetero	f	22	nomask	32	3876	41	100
7051	hetero	f	22	nomask	67	3957	57	100
7051	hetero	f	22	nomask	14	4046	19	21.7391
7051	hetero	f	22	nomask	38	4050	29	100
7051	hetero	f	22	nomask	30	4074	42	39.1304
7051	hetero	f	22	nomask	66	4149	40	30.4348
7051	hetero	f	22	nomask	40	4166	28	100
7052	bi	f	25	mask	95	1704	77	26.087
7052	bi	f	25	mask	75	1829	57	4.34783
7052	bi	f	25	mask	68	2454	94	0
7052	bi	f	25	mask	40	2748	42	0
7052	bi	f	25	mask	83	3018	71	0
7052	bi	f	25	mask	75	3220	64	95.6522
7052	bi	f	25	mask	83	3360	69	0
7052	bi	f	25	mask	71	3448	40	100
7052	bi	f	25	mask	83	3477	42	91.3043
7052	bi	f	25	mask	61	3490	63	100
7052	bi	f	25	mask	83	3622	57	34.7826
7052	bi	f	25	mask	73	3720	42	82.6087
7052	bi	f	25	mask	87	3786	60	100
7052	bi	f	25	mask	55	3876	33	100
7052	bi	f	25	mask	60	3957	40	100
7052	bi	f	25	mask	100	4046	56	21.7391
7052	bi	f	25	mask	30	4050	40	100
7052	bi	f	25	mask	85	4074	58	39.1304
7052	bi	f	25	mask	39	4149	40	30.4348
7052	bi	f	25	mask	58	4166	66	100
7052	bi	f	25	nomask	40	1704	55	26.087
7052	bi	f	25	nomask	61	1829	65	4.34783
7052	bi	f	25	nomask	56	2454	89	0
7052	bi	f	25	nomask	30	2748	21	0
7052	bi	f	25	nomask	68	3018	71	0
7052	bi	f	25	nomask	71	3220	87	95.6522
7052	bi	f	25	nomask	89	3360	78	0
7052	bi	f	25	nomask	92	3448	32	100
7052	bi	f	25	nomask	62	3477	42	91.3043
7052	bi	f	25	nomask	59	3490	42	100
7052	bi	f	25	nomask	67	3622	54	34.7826
7052	bi	f	25	nomask	66	3720	40	82.6087
7052	bi	f	25	nomask	44	3786	60	100
7052	bi	f	25	nomask	47	3876	19	100
7052	bi	f	25	nomask	42	3957	44	100
7052	bi	f	25	nomask	100	4046	29	21.7391
7052	bi	f	25	nomask	43	4050	61	100
7052	bi	f	25	nomask	80	4074	44	39.1304
7052	bi	f	25	nomask	46	4149	40	30.4348
[truncated: 401 more rows]
